# Supplementary material for: Awards, keynotes and gender equity in coastal geoscience and engineering: A 50-year perspective
Source: Camb Prism Coast Futur. 2026 May 13;4:e12. doi: 10.1017/cft.2026.10033 (PMC13276721; doi:10.1017/cft.2026.10033)
Supplement: Wilson et al. supplementary material [file S275472052610033Xsup001.zip]

Archive with 4 entries (4 files):
- SM3_SupplementalFigures.pdf
- SM4_Table2_Metadata.txt
- SM1_AwardDemographics_AllData_csv.csv
- SM2_AwardDemographics_Comparison.csv
