# Supplementary material for: Awards, keynotes and gender equity in coastal geoscience and engineering: A 50-year perspective
Source: Camb Prism Coast Futur. 2026 May 13;4:e12. doi: 10.1017/cft.2026.10033 (PMC13276721; doi:10.1017/cft.2026.10033)
Supplement: Wilson et al. supplementary material [file S275472052610033Xsup001.zip › SM4_Table2_Metadata.txt]

Metadata file for Wilson, K., Lott, S.G., and Anarde, K., 2026 "Awards, Keynotes, and Gender Equity in Coastal Geoscience and Engineering: A Fifty-Year Perspective" Table 2. 

Table 2 provides a summary of nomination and selection processes for organizational awards compiled in the dataset. This table reflects the information that was publicly-available information at the time of preparation of the manuscript (June-August 2025). The table has thirteen columns of information compiled about the organizations and awards within the dataset, which are distinguished between Advertisement, Nomination, and Evaluation. . The complete dataset is published in Supplemental Material 1. Here, we provide descriptions of each column, along with the minimum level of information required for an organization or award announcement to be considered as meeting each criterion.


Organization: This column contains the name or abbreviation of the organization which issues the award. 

Award: This column contains the award name or names of awards considered in the analysis. For large organizations (e.g., EGU and AGU), conferring multiple awards, records are grouped because the availability of policies were found to be consistent across awards. Grouping reduced redundancy of identical information across multiple awards. 

Style of Award: Characterization of the career stage, overall contributions, and/or individual paper/presentation submitted at a conference. Options include: Early career, Mid career, Significant or Lifetime achievement, self-nominated paper or presentation, nominated award or lecture which is open to any career stage, and student scholarships.  
Early-career awards in the dataset are conferred to post-doctoral fellows, researchers, and professors within 5 to 10 years of completing a doctoral degree

Significant or Lifetime Achievement awards are issued to experienced researchers who are honored for sustained contributions to their discipline. 

Self-Nominated papers and presentations are honors awarded for high-quality submissions of an individual conference paper or presentation. The presenting author has the option to self-nominated upon submission of the abstract or paper.

Nominated Awards: This is a general category of honor issued by organizations in which a specific career stage is not designated. An external nomination is required. 


Advertisement: 
	Open Nomination with a Publicized Regular Due Date: An award meets this criterion if the organization maintains a continuously accessible website that provides clear information about a recurring application cycle, including the opening and closing dates of the application window and the timing of award announcements, or if the application portal remains open and accepts submissions on a rolling basis.


 Nomination: 
	Eligibility requirements for nominee: An award meets this criterion if the organization website provides any stated requirements for the nominee to be eligible. Eligibility requirements may detail: years since receiving their terminal degree (e.g., Doctorate), membership in the organization, whether self-nomination is permitted, whether posthumous nominations are considered, and/or a description of expected contributions or accomplishments of the nominee. 
	
	Eligibility  requirements and role of nominator: An award meets this criterion if the organization website provides any stated requirements for the nominator. Requirements may include: membership in the organization, and whether self- and peer-nomination is accepted. 


	Established policies for extension of eligibility: An award meets this criterion if the organization website outlines a clear policy for how eligibility timelines would be extended, including whether a formal application is required. Eligibility extensions are most often applied to Early-career awards which most commonly have 5-10 year post-doctorate eligibility windows. Extensions may be granted due to family care-giving, extended illness, and/or national service. 

	
	List of Supporting materials needed for package: An award meets this criterion if the organization website provides a breakdown of supporting materials required as part of the nomination or if the nomination is submitted through a self-contained form. Nomination packages may include a nomination letter, additional letters of support, the nominee's cv and selected research products, contact information for the nominee and nominator.


Evaluation: 
	Stated Evaluation Structure: An award meets this criterion if the organization website provides a general statement regarding the process and committee which is responsible for the evaluation of a nomination package.
	
	If by committee, the size and composition of the committee is public:  An award meets this criterion if the organization website provides a detailed description of the size, provides a list of current members of the committee,  and/or the duties of the selection committee. 

	Evaluation Criteria or Rubric is shared: An award meets this criterion if the organization provides a clear and substantive description of the evaluation criteria used by the selection committee, such that applicants can reasonably understand how submissions will be assessed. This may include explicit statements of the qualities being evaluated (e.g., originality, impact, methodological rigor), the relative emphasis of different components, and/or examples of scoring rubrics.

	Advertised list of previous awardees: An award meets this criterion if the organization maintains a publicly accessible, regularly updated record of past awardees on its website. All awards in our analysis satisfy this criterion, as the availability of such information was a requirement for inclusion in the dataset.

	Conflict of Interest Policy: An award meets this criterion if the organization provides a clearly stated Code of Conduct, ethics policy, and/or conflict of interest policy that governs the eligibility and responsibilities of nominees, nominators, selection committee members, and others involved in the selection process, including explicit guidance on when recusal from evaluation is required.


Source: This column provides the reference for the data, at the time of compilation. 
