# Supplementary material for: Awards, keynotes and gender equity in coastal geoscience and engineering: A 50-year perspective
Source: Camb Prism Coast Futur. 2026 May 13;4:e12. doi: 10.1017/cft.2026.10033 (PMC13276721; doi:10.1017/cft.2026.10033)
Supplement: Wilson et al. supplementary material [file S275472052610033Xsup001.zip › SM1_AwardDemographics_AllData_csv.csv]

Compiled data for Wilson, K., Lott, S.G., Anarde, K., 2026. Awards, Keynotes, and Gender Equity in Coastal Geoscience and Engineering: A Fifty-Year Perspective, Cambridge Prisms: Coastal Futures.
The data represent information which were available at the time of data compilation in June - August 2025.
A binary identification system is utilized. 1 = yes, 0 = no.
Source links were verified as accessible at the time of publication; however, we do not guarantee their long-term maintenance or availability. As noted in the main text of the manuscript, many of the entries for keynote speakers were provided via personal communication with the conference organizers.
Awards given for contributions for service to the organization or community were excluded from the analysis.
Awards issued fewer than five times were excluded, even if they are given for scientific contribution. In limited instances, an award was issued to organizations or corporations. These have been denoted with an "NaN" (not a number).
														Summary Statistics
Year	Organization or Professional Society	Session	Career Stage	Award	Name	Male	Female+	Honor Type	Source	Included in Wilson et al., Analysis				Organization	Honor Type	Total (N)	male (N)	male (%)	female + (N)	female+ (%)
1988	PIANC		Early	ANZ Young Author	Ian Dawson	1	0	Award	https://pianc.org.au/about/awards/young-authors-award/	1				AGU	Awards	148	86	0.581081081	62	0.418918919
1990	PIANC		Early	ANZ Young Author	Neil Collins	1	0	Award	https://pianc.org.au/about/awards/young-authors-award/	1				ASCE	awards	204	133	0.652	71	0.348
1992	PIANC		Early	ANZ Young Author	Peter Searle	1	0	Award	https://pianc.org.au/about/awards/young-authors-award/	1				Australasian Coasts and Ports	awards	42	22	0.524	20	0.476
1995	PIANC		Early	ANZ Young Author	Warren Green	1	0	Award	https://pianc.org.au/about/awards/young-authors-award/	1				ASBPA	awards	66	47	0.712	19	0.288
1997	PIANC		Early	ANZ Young Author	Allan Uhlmann	1	0	Award	https://pianc.org.au/about/awards/young-authors-award/	1				EGU	awards	190	108	0.568	82	0.432
1999	PIANC		Early	ANZ Young Author	Therese Hatch	0	1	Award	https://pianc.org.au/about/awards/young-authors-award/	1				Coastal Dynamics / Sediments	awards	15	14	0.933	1	0.067
1999	PIANC		Early	ANZ Young Author	Caryn Anderson	0	1	Award	https://pianc.org.au/about/awards/young-authors-award/	1				CERF	awards	30	21	0.7	9	0.3
2001	PIANC		Early	ANZ Young Author	Jonathan Duffy	1	0	Award	https://pianc.org.au/about/awards/young-authors-award/	1				PIANC	awards	74	49	0.845	9	0.155
2003	PIANC		Early	ANZ Young Author	Scott Keane	1	0	Award	https://pianc.org.au/about/awards/young-authors-award/	1				National Institute of Maritime Port and Aviation Technology. Port and Airport Research Institute	awards	17	16	0.941	1	0.059
2005	PIANC		Early	ANZ Young Author	Simona Trimarchi	0	1	Award	https://pianc.org.au/about/awards/young-authors-award/	1				Coastal Society	awards	40	7	0.175	33	0.825
2007	PIANC		Early	ANZ Young Author	William Glamore	1	0	Award	https://pianc.org.au/about/awards/young-authors-award/	1				NZCS	awards	31	14	0.452	17	0.548
2009	PIANC		Early	ANZ Young Author	David Taylor	1	0	Award	https://pianc.org.au/about/awards/young-authors-award/	1				COPRI	awards	111	104	0.937	7	0.063
2011	PIANC		Early	ANZ Young Author	Luke Campbell	1	0	Award	https://pianc.org.au/about/awards/young-authors-award/	1				CSDMS	awards	27	18	0.667	9	0.37
2013	PIANC		Early	ANZ Young Author	David Dack	1	0	Award	https://pianc.org.au/about/awards/young-authors-award/	1				ECSA	awards	5	5	1	0	0
2015	PIANC		Early	ANZ Young Author	Shaun Denehy	1	0	Award	https://pianc.org.au/about/awards/young-authors-award/	1				ACS TOTAL	Keynotes	28	22	0.786	6	0.214
2017	PIANC		Early	ANZ Young Author	Zachariah Couper	1	0	Award	https://pianc.org.au/about/awards/young-authors-award/	1				ACS CtoC	keynotes	4	3	0.75	1	0.25
2019	PIANC		Early	ANZ Young Author	Damon Howe	1	0	Award	https://pianc.org.au/about/awards/young-authors-award/	1				ACS NSWCC	keynotes	8	6	0.75	2	0.25
2022	PIANC		Early	ANZ Young Author	Mark Bennet	1	0	Award	https://pianc.org.au/about/awards/young-authors-award/	1				ACS QLDCC	keynotes	16	13	0.8125	3	0.1875
2023	PIANC		Early	ANZ Young Author	Scott Collins	1	0	Award	https://pianc.org.au/about/awards/young-authors-award/	1				ICCE	keynotes	48	40	0.833	8	0.167
2023	PIANC		Early	ANZ Young Author	Toby Devlin	1	0	Award	https://pianc.org.au/about/awards/young-authors-award/	1				RCEM	keynotes	78	60	0.769	18	0.256
2015	EGU	OS	Early	Arne Richter Award for Outstanding Early Career Scientists	Katrin Schroeder	0	1	Award	https://www.egu.eu/os/awards-medals/awardees/	1
2017	EGU	SSP	Early	Arne Richter Award for Outstanding Early Career Scientists	Yadong Sun	1	0	Award	https://www.egu.eu/ssp/awards-medals/awardees/?	1				First Time Awardees and Keynotes
2019	EGU	GM	Early	Arne Richter Award for Outstanding Early Career Scientists	Giulia Sofia	0	1	Award	https://www.egu.eu/gm/awards-medals/awardees/?limit=20	1					Total	First Time (N)	First Time (%)
2023	EGU	GM	Early	Arne Richter Award for Outstanding Early Career Scientists	Tjalling de Haas	1	0	Award	https://www.egu.eu/gm/awards-medals/awardees/?limit=20	1				Awards:	1000	958	0.958
2013	EGU	GM	Early	Arne Richter Award for Outstanding Young Scientists	Simon Mudd	1	0	Award	https://www.egu.eu/gm/awards-medals/awardees/?limit=20	1				Keynotes:	154	140	0.909090909
2001	Coastal Dynamics/sediments		Late	Coastal Award	Per Bruun	1	0	Award	https://www.usf.edu/arts-sciences/departments/geosciences/research/coastal-sediments/	1
2003	Coastal Dynamics/sediments		Late	Coastal Award	Paul Komar	1	0	Award	https://www.usf.edu/arts-sciences/departments/geosciences/research/coastal-sediments/	1				Awardees by Decade
2005	Coastal Dynamics/sediments		Late	Coastal Award	Jorgen Fredsoe	1	0	Award	https://www.usf.edu/arts-sciences/departments/geosciences/research/coastal-sediments/	1				Decade	total (n)	men (n)	men (%)	female+ (n)	female+ (%)
2007	Coastal Dynamics/sediments		Late	Coastal Award	Leo van Rijn	1	0	Award	https://www.usf.edu/arts-sciences/departments/geosciences/research/coastal-sediments/	1				1970s	3	3	1	0	0
2009	Coastal Dynamics/sediments		Late	Coastal Award	Magnus Larson	1	0	Award	https://www.usf.edu/arts-sciences/departments/geosciences/research/coastal-sediments/	1				1980s	40	39	0.975	1	0.025
2009	Coastal Dynamics/sediments		Late	Coastal Award	Nicholas Kraus	1	0	Award	https://www.usf.edu/arts-sciences/departments/geosciences/research/coastal-sediments/	1				1990s	70	60	0.857	10	0.143
2011	Coastal Dynamics/sediments		Late	Coastal Award	Robert G. Dean	1	0	Award	https://www.usf.edu/arts-sciences/departments/geosciences/research/coastal-sediments/	1				2000s	229	141	0.616	88	0.384
2013	Coastal Dynamics/sediments		Late	Coastal Award	Peter Nielsen	1	0	Award	https://www.usf.edu/arts-sciences/departments/geosciences/research/coastal-sediments/	1				2010s	430	280	0.651	150	0.349
2015	Coastal Dynamics/sediments		Late	Coastal Award	Marcel Stive	1	0	Award	https://www.usf.edu/arts-sciences/departments/geosciences/research/coastal-sediments/	1				2020s	228	132	0.579	96	0.421
2017	Coastal Dynamics/sediments		Late	Coastal Award	Rob Holman	1	0	Award	https://www.usf.edu/arts-sciences/departments/geosciences/research/coastal-sediments/	1				total	1000	655	0.655	345	0.345
2019	Coastal Dynamics/sediments		Late	Coastal Award	Dano Roelvink	1	0	Award	https://www.usf.edu/arts-sciences/departments/geosciences/research/coastal-sediments/	1
2021	Coastal Dynamics/sediments		Late	Coastal Award	Bob Guza	1	0	Award	https://www.usf.edu/arts-sciences/departments/geosciences/research/coastal-sediments/	1				1970 - 1999	113	102	0.903	11	0.097
2023	Coastal Dynamics/sediments		Late	Coastal Award	Britt Raubenheimer	0	1	Award	https://www.usf.edu/arts-sciences/departments/geosciences/research/coastal-sediments/	1				2000-2025	887	553	0.623	334	0.377
2023	Coastal Dynamics/sediments		Late	Coastal Award	Hans Hanson	1	0	Award	https://www.usf.edu/arts-sciences/departments/geosciences/research/coastal-sediments/	1
2025	Coastal Dynamics/sediments		Late	Coastal Award	Andrew Short	1	0	Award	https://www.usf.edu/arts-sciences/departments/geosciences/research/coastal-sediments/	1
1997	Coastal and Estuarine Research Foundation		Early	Cronin Award for Early Achievement	Samantha Joyce	0	1	Award	https://cerf.memberclicks.net/past-cerf-achievement-award-recipients#odum	1				Awardees by Career Stage
1999	Coastal and Estuarine Research Foundation		Early	Cronin Award for Early Achievement	Bradley Eyre	1	0	Award	https://cerf.memberclicks.net/past-cerf-achievement-award-recipients#odum	1				Career Stage:	Total	men (n)	men (%)	female+ (n)	female+ (%)
2001	Coastal and Estuarine Research Foundation		Early	Cronin Award for Early Achievement	Jaye Ellen Cable	0	1	Award	https://cerf.memberclicks.net/past-cerf-achievement-award-recipients#odum	1				Overall	1000	655	0.655	345	0.345
2003	Coastal and Estuarine Research Foundation		Early	Cronin Award for Early Achievement	Lisa Lucas	0	1	Award	https://cerf.memberclicks.net/past-cerf-achievement-award-recipients#odum	1				Student	236	109	0.462	127	0.538
2005	Coastal and Estuarine Research Foundation		Early	Cronin Award for Early Achievement	Peter Raymond	1	0	Award	https://cerf.memberclicks.net/past-cerf-achievement-award-recipients#odum	1				Early Career	306	188	0.614	118	0.386
2007	Coastal and Estuarine Research Foundation		Early	Cronin Award for Early Achievement	Elizabeth North	0	1	Award	https://cerf.memberclicks.net/past-cerf-achievement-award-recipients#odum	1				Mid Career	7	3	0.429	4	0.571
2009	Coastal and Estuarine Research Foundation		Early	Cronin Award for Early Achievement	Malcolm Scully	1	0	Award	https://cerf.memberclicks.net/past-cerf-achievement-award-recipients#odum	1				Experienced / Lifetime Achievement	299	256	0.856	43	0.144
2011	Coastal and Estuarine Research Foundation		Early	Cronin Award for Early Achievement	Isaac Santos	1	0	Award	https://cerf.memberclicks.net/past-cerf-achievement-award-recipients#odum	1				Non-specific	152	99	0.651	53	0.349
2013	Coastal and Estuarine Research Foundation		Early	Cronin Award for Early Achievement	Robinson Fulweiler	1	0	Award	https://cerf.memberclicks.net/past-cerf-achievement-award-recipients#odum	1
2015	Coastal and Estuarine Research Foundation		Early	Cronin Award for Early Achievement	Autumn Oczkowski	0	1	Award	https://cerf.memberclicks.net/past-cerf-achievement-award-recipients#odum	1
2017	Coastal and Estuarine Research Foundation		Early	Cronin Award for Early Achievement	Damien Maher	1	0	Award	https://cerf.memberclicks.net/past-cerf-achievement-award-recipients#odum	1
2019	Coastal and Estuarine Research Foundation		Early	Cronin Award for Early Achievement	Christine Angelini	0	1	Award	https://cerf.memberclicks.net/past-cerf-achievement-award-recipients#odum	1
2021	Coastal and Estuarine Research Foundation		Early	Cronin Award for Early Achievement	Hamed Moftakhari	1	0	Award	https://cerf.memberclicks.net/past-cerf-achievement-award-recipients#odum	1
2023	Coastal and Estuarine Research Foundation		Early	Cronin Award for Early Achievement	Michael Sievers	1	0	Award	https://cerf.memberclicks.net/past-cerf-achievement-award-recipients#odum	1
2025	CSDMS		Late	CSDMS lifetime achievement award	Brad Murray	1	0	Award	https://csdms.colorado.edu/wiki/Awards	1
2024	CSDMS		Late	CSDMS lifetime achievement award	Randy Leveque	1	0	Award	https://csdms.colorado.edu/wiki/Awards	1
2023	CSDMS		Late	CSDMS lifetime achievement award	Courtney Harris	0	1	Award	https://csdms.colorado.edu/wiki/Awards	1
2022	CSDMS		Late	CSDMS lifetime achievement award	Dano Roelvink	1	0	Award	https://csdms.colorado.edu/wiki/Awards	1
2021	CSDMS		Late	CSDMS lifetime achievement award	Efi Foufoula-Georgiou	0	1	Award	https://csdms.colorado.edu/wiki/Awards	1
2019	CSDMS		Late	CSDMS lifetime achievement award	Jaia Syvitski	0	1	Award	https://csdms.colorado.edu/wiki/Awards	1
2017	CSDMS		Late	CSDMS lifetime achievement award	Robert Anderson	1	0	Award	https://csdms.colorado.edu/wiki/Awards	1
2016	CSDMS		Late	CSDMS lifetime achievement award	Mary Hill	0	1	Award	https://csdms.colorado.edu/wiki/Awards	1
2015	CSDMS		Late	CSDMS lifetime achievement award	Chris Paola	1	0	Award	https://csdms.colorado.edu/wiki/Awards	1
2014	CSDMS		Late	CSDMS lifetime achievement award	Pat Wiberg	0	1	Award	https://csdms.colorado.edu/wiki/Awards	1
2013	CSDMS		Late	CSDMS lifetime achievement award	Alan Howard	1	0	Award	https://csdms.colorado.edu/wiki/Awards	1
2011	CSDMS		Late	CSDMS lifetime achievement award	Rudy Slingerland	1	0	Award	https://csdms.colorado.edu/wiki/Awards	1
2010	CSDMS		Late	CSDMS lifetime achievement award	Gary Parker	1	0	Award	https://csdms.colorado.edu/wiki/Awards	1
2000	ASCE		Student	Daniel W. Mead Prize for Students	Laura V. Lohner	0	1	Award	https://www.asce.org/career-growth/awards-and-honors/daniel-w-mead-prize-for-students/daniel-w-mead-prize-for-students-past-award-winners	1
2001	ASCE		Student	Daniel W. Mead Prize for Students	Bryan W. Yackel	1	0	Award	https://www.asce.org/career-growth/awards-and-honors/daniel-w-mead-prize-for-students/daniel-w-mead-prize-for-students-past-award-winners	1
2002	ASCE		Student	Daniel W. Mead Prize for Students	Tamara N. Larson	0	1	Award	https://www.asce.org/career-growth/awards-and-honors/daniel-w-mead-prize-for-students/daniel-w-mead-prize-for-students-past-award-winners	1
2003	ASCE		Student	Daniel W. Mead Prize for Students	Carlos David	1	0	Award	https://www.asce.org/career-growth/awards-and-honors/daniel-w-mead-prize-for-students/daniel-w-mead-prize-for-students-past-award-winners	1
2003	ASCE		Student	Daniel W. Mead Prize for Students	Benjamin Flynn	1	0	Award	https://www.asce.org/career-growth/awards-and-honors/daniel-w-mead-prize-for-students/daniel-w-mead-prize-for-students-past-award-winners	1
2004	ASCE		Student	Daniel W. Mead Prize for Students	Keith H. Woffinden	1	0	Award	https://www.asce.org/career-growth/awards-and-honors/daniel-w-mead-prize-for-students/daniel-w-mead-prize-for-students-past-award-winners	1
2005	ASCE		Student	Daniel W. Mead Prize for Students	Jamie Ho	0	1	Award	https://www.asce.org/career-growth/awards-and-honors/daniel-w-mead-prize-for-students/daniel-w-mead-prize-for-students-past-award-winners	1
2006	ASCE		Student	Daniel W. Mead Prize for Students	Benjamin Wiley	1	0	Award	https://www.asce.org/career-growth/awards-and-honors/daniel-w-mead-prize-for-students/daniel-w-mead-prize-for-students-past-award-winners	1
2007	ASCE		Student	Daniel W. Mead Prize for Students	Rachel M. Howser	0	1	Award	https://www.asce.org/career-growth/awards-and-honors/daniel-w-mead-prize-for-students/daniel-w-mead-prize-for-students-past-award-winners	1
2008	ASCE		Student	Daniel W. Mead Prize for Students	Sarah J. Barnes	0	1	Award	https://www.asce.org/career-growth/awards-and-honors/daniel-w-mead-prize-for-students/daniel-w-mead-prize-for-students-past-award-winners	1
2009	ASCE		Student	Daniel W. Mead Prize for Students	Roshani J. Patel	0	1	Award	https://www.asce.org/career-growth/awards-and-honors/daniel-w-mead-prize-for-students/daniel-w-mead-prize-for-students-past-award-winners	1
2010	ASCE		Student	Daniel W. Mead Prize for Students	Thomas Strubel	1	0	Award	https://www.asce.org/career-growth/awards-and-honors/daniel-w-mead-prize-for-students/daniel-w-mead-prize-for-students-past-award-winners	1
2011	ASCE		Student	Daniel W. Mead Prize for Students	Christine Truong	0	1	Award	https://www.asce.org/career-growth/awards-and-honors/daniel-w-mead-prize-for-students/daniel-w-mead-prize-for-students-past-award-winners	1
2012	ASCE		Student	Daniel W. Mead Prize for Students	Jay R. Pastor	1	0	Award	https://www.asce.org/career-growth/awards-and-honors/daniel-w-mead-prize-for-students/daniel-w-mead-prize-for-students-past-award-winners	1
2013	ASCE		Student	Daniel W. Mead Prize for Students	Ameeta A. Kunnath	0	1	Award	https://www.asce.org/career-growth/awards-and-honors/daniel-w-mead-prize-for-students/daniel-w-mead-prize-for-students-past-award-winners	1
2014	ASCE		Student	Daniel W. Mead Prize for Students	Trevor A. Jones	1	0	Award	https://www.asce.org/career-growth/awards-and-honors/daniel-w-mead-prize-for-students/daniel-w-mead-prize-for-students-past-award-winners	1
2015	ASCE		Student	Daniel W. Mead Prize for Students	Christopher D. Unzicker	1	0	Award	https://www.asce.org/career-growth/awards-and-honors/daniel-w-mead-prize-for-students/daniel-w-mead-prize-for-students-past-award-winners	1
2016	ASCE		Student	Daniel W. Mead Prize for Students	Danielle G. Neighbour	0	1	Award	https://www.asce.org/career-growth/awards-and-honors/daniel-w-mead-prize-for-students/daniel-w-mead-prize-for-students-past-award-winners	1
2017	ASCE		Student	Daniel W. Mead Prize for Students	Alec Ramirez	1	0	Award	https://www.asce.org/career-growth/awards-and-honors/daniel-w-mead-prize-for-students/daniel-w-mead-prize-for-students-past-award-winners	1
2018	ASCE		Student	Daniel W. Mead Prize for Students	Samantha Cristol	0	1	Award	https://www.asce.org/career-growth/awards-and-honors/daniel-w-mead-prize-for-students/daniel-w-mead-prize-for-students-past-award-winners	1
2019	ASCE		Student	Daniel W. Mead Prize for Students	Alec Escamilla	1	0	Award	https://www.asce.org/career-growth/awards-and-honors/daniel-w-mead-prize-for-students/daniel-w-mead-prize-for-students-past-award-winners	1
2020	ASCE		Student	Daniel W. Mead Prize for Students	Pearce Ferriter	1	0	Award	https://www.asce.org/career-growth/awards-and-honors/daniel-w-mead-prize-for-students/daniel-w-mead-prize-for-students-past-award-winners	1
2021	ASCE		Student	Daniel W. Mead Prize for Students	Elyce Pimentel	0	1	Award	https://www.asce.org/career-growth/awards-and-honors/daniel-w-mead-prize-for-students/daniel-w-mead-prize-for-students-past-award-winners	1
2022	ASCE		Student	Daniel W. Mead Prize for Students	Summer Stevens Hughes	0	1	Award	https://www.asce.org/career-growth/awards-and-honors/daniel-w-mead-prize-for-students/daniel-w-mead-prize-for-students-past-award-winners	1
2023	ASCE		Student	Daniel W. Mead Prize for Students	Eliyas Encarnacion	1	0	Award	https://www.asce.org/career-growth/awards-and-honors/daniel-w-mead-prize-for-students/daniel-w-mead-prize-for-students-past-award-winners	1
2024	ASCE		Student	Daniel W. Mead Prize for Students	Alexander Wang	1	0	Award	https://www.asce.org/career-growth/awards-and-honors/daniel-w-mead-prize-for-students/daniel-w-mead-prize-for-students-past-award-winners	1
2000	ASCE		Early	Daniel W. Mead Prize for Young Members	Wendy L. Gottshall	0	1	Award	https://www.asce.org/career-growth/awards-and-honors/daniel-w-mead-prize-for-younger-members/daniel-w-mead-prize-for-younger-members-past-award-winners	1
2001	ASCE		Early	Daniel W. Mead Prize for Young Members	Julie L. Verish	0	1	Award	https://www.asce.org/career-growth/awards-and-honors/daniel-w-mead-prize-for-younger-members/daniel-w-mead-prize-for-younger-members-past-award-winners	1
2002	ASCE		Early	Daniel W. Mead Prize for Young Members	Victor M. Nakano	1	0	Award	https://www.asce.org/career-growth/awards-and-honors/daniel-w-mead-prize-for-younger-members/daniel-w-mead-prize-for-younger-members-past-award-winners	1
2003	ASCE		Early	Daniel W. Mead Prize for Young Members	David P. Devine	1	0	Award	https://www.asce.org/career-growth/awards-and-honors/daniel-w-mead-prize-for-younger-members/daniel-w-mead-prize-for-younger-members-past-award-winners	1
2004	ASCE		Early	Daniel W. Mead Prize for Young Members	Richard A. Kaufmann	1	0	Award	https://www.asce.org/career-growth/awards-and-honors/daniel-w-mead-prize-for-younger-members/daniel-w-mead-prize-for-younger-members-past-award-winners	1
2005	ASCE		Early	Daniel W. Mead Prize for Young Members	Ken R. Maschke	1	0	Award	https://www.asce.org/career-growth/awards-and-honors/daniel-w-mead-prize-for-younger-members/daniel-w-mead-prize-for-younger-members-past-award-winners	1
2006	ASCE		Early	Daniel W. Mead Prize for Young Members	Robert D. Parish	1	0	Award	https://www.asce.org/career-growth/awards-and-honors/daniel-w-mead-prize-for-younger-members/daniel-w-mead-prize-for-younger-members-past-award-winners	1
2007	ASCE		Early	Daniel W. Mead Prize for Young Members	T. Kate Thivierge	0	1	Award	https://www.asce.org/career-growth/awards-and-honors/daniel-w-mead-prize-for-younger-members/daniel-w-mead-prize-for-younger-members-past-award-winners	1
2008	ASCE		Early	Daniel W. Mead Prize for Young Members	Matthew K. Swenty	1	0	Award	https://www.asce.org/career-growth/awards-and-honors/daniel-w-mead-prize-for-younger-members/daniel-w-mead-prize-for-younger-members-past-award-winners	1
2009	ASCE		Early	Daniel W. Mead Prize for Young Members	Howard Lubliner	1	0	Award	https://www.asce.org/career-growth/awards-and-honors/daniel-w-mead-prize-for-younger-members/daniel-w-mead-prize-for-younger-members-past-award-winners	1
2010	ASCE		Early	Daniel W. Mead Prize for Young Members	Paul A. Voiles	1	0	Award	https://www.asce.org/career-growth/awards-and-honors/daniel-w-mead-prize-for-younger-members/daniel-w-mead-prize-for-younger-members-past-award-winners	1
2011	ASCE		Early	Daniel W. Mead Prize for Young Members	Peter Jonna	1	0	Award	https://www.asce.org/career-growth/awards-and-honors/daniel-w-mead-prize-for-younger-members/daniel-w-mead-prize-for-younger-members-past-award-winners	1
2013	ASCE		Early	Daniel W. Mead Prize for Young Members	Jacqueline M. Marriott	0	1	Award	https://www.asce.org/career-growth/awards-and-honors/daniel-w-mead-prize-for-younger-members/daniel-w-mead-prize-for-younger-members-past-award-winners	1
2014	ASCE		Early	Daniel W. Mead Prize for Young Members	Daniela Malott	0	1	Award	https://www.asce.org/career-growth/awards-and-honors/daniel-w-mead-prize-for-younger-members/daniel-w-mead-prize-for-younger-members-past-award-winners	1
2016	ASCE		Early	Daniel W. Mead Prize for Young Members	Daniel P. Loscalzo	1	0	Award	https://www.asce.org/career-growth/awards-and-honors/daniel-w-mead-prize-for-younger-members/daniel-w-mead-prize-for-younger-members-past-award-winners	1
2017	ASCE		Early	Daniel W. Mead Prize for Young Members	Angela M. Mayer	0	1	Award	https://www.asce.org/career-growth/awards-and-honors/daniel-w-mead-prize-for-younger-members/daniel-w-mead-prize-for-younger-members-past-award-winners	1
2017	ASCE		Early	Daniel W. Mead Prize for Young Members	Timothy S. Abel	1	0	Award	https://www.asce.org/career-growth/awards-and-honors/daniel-w-mead-prize-for-younger-members/daniel-w-mead-prize-for-younger-members-past-award-winners	1
2017	ASCE		Early	Daniel W. Mead Prize for Young Members	Benjamin D. Fennell	1	0	Award	https://www.asce.org/career-growth/awards-and-honors/daniel-w-mead-prize-for-younger-members/daniel-w-mead-prize-for-younger-members-past-award-winners	1
2017	ASCE		Early	Daniel W. Mead Prize for Young Members	Zachary D. Gutzmer	1	0	Award	https://www.asce.org/career-growth/awards-and-honors/daniel-w-mead-prize-for-younger-members/daniel-w-mead-prize-for-younger-members-past-award-winners	1
2018	ASCE		Early	Daniel W. Mead Prize for Young Members	Jeri L. Ruskowitz	1	0	Award	https://www.asce.org/career-growth/awards-and-honors/daniel-w-mead-prize-for-younger-members/daniel-w-mead-prize-for-younger-members-past-award-winners	1
2019	ASCE		Early	Daniel W. Mead Prize for Young Members	Monica Morales	0	1	Award	https://www.asce.org/career-growth/awards-and-honors/daniel-w-mead-prize-for-younger-members/daniel-w-mead-prize-for-younger-members-past-award-winners	1
2019	ASCE		Early	Daniel W. Mead Prize for Young Members	Noe Santos	1	0	Award	https://www.asce.org/career-growth/awards-and-honors/daniel-w-mead-prize-for-younger-members/daniel-w-mead-prize-for-younger-members-past-award-winners	1
2020	ASCE		Early	Daniel W. Mead Prize for Young Members	Robert B. Sowby	1	0	Award	https://www.asce.org/career-growth/awards-and-honors/daniel-w-mead-prize-for-younger-members/daniel-w-mead-prize-for-younger-members-past-award-winners	1
2021	ASCE		Early	Daniel W. Mead Prize for Young Members	Catherine M. Martsolf	0	1	Award	https://www.asce.org/career-growth/awards-and-honors/daniel-w-mead-prize-for-younger-members/daniel-w-mead-prize-for-younger-members-past-award-winners	1
2022	ASCE		Early	Daniel W. Mead Prize for Young Members	Ani R. Sarkissian	0	1	Award	https://www.asce.org/career-growth/awards-and-honors/daniel-w-mead-prize-for-younger-members/daniel-w-mead-prize-for-younger-members-past-award-winners	1
2023	ASCE		Early	Daniel W. Mead Prize for Young Members	Sam Potts	1	0	Award	https://www.asce.org/career-growth/awards-and-honors/daniel-w-mead-prize-for-younger-members/daniel-w-mead-prize-for-younger-members-past-award-winners	1
2024	ASCE		Early	Daniel W. Mead Prize for Young Members	Joseph Dib	1	0	Award	https://www.asce.org/career-growth/awards-and-honors/daniel-w-mead-prize-for-younger-members/daniel-w-mead-prize-for-younger-members-past-award-winners	1
2025	ASCE		Early	Daniel W. Mead Prize for Young Members	Joseph Vo	1	0	Award	https://www.asce.org/career-growth/awards-and-honors/daniel-w-mead-prize-for-younger-members/daniel-w-mead-prize-for-younger-members-past-award-winners	1
2015	EGU	SSP	Early	Division Outstanding Early Career Scientist	Patrick Grunert	1	0	Award	https://www.egu.eu/awards-medals/division-outstanding-ecs-award/	1
2016	EGU	SSP	Early	Division Outstanding Early Career Scientist	David Vleeschouwer	1	0	Award	https://www.egu.eu/awards-medals/division-outstanding-ecs-award/	1
2016	EGU	OS	Early	Division Outstanding Early Career Scientist	Erik van Sebille	1	0	Award	https://www.egu.eu/awards-medals/division-outstanding-ecs-award/	1
2017	EGU	GM	Early	Division Outstanding Early Career Scientist	Dirk Scherler	1	0	Award	https://www.egu.eu/awards-medals/division-outstanding-ecs-award/	1
2017	EGU	OS	Early	Division Outstanding Early Career Scientist	Eleanor Frajka-Williams	0	1	Award	https://www.egu.eu/awards-medals/division-outstanding-ecs-award/	1
2018	EGU	GM	Early	Division Outstanding Early Career Scientist	Liran Goren	0	1	Award	https://www.egu.eu/awards-medals/division-outstanding-ecs-award/	1
2018	EGU	OS	Early	Division Outstanding Early Career Scientist	Jan Zika	1	0	Award	https://www.egu.eu/awards-medals/division-outstanding-ecs-award/	1
2019	EGU	SSP	Early	Division Outstanding Early Career Scientist	Christian Zeeden	1	0	Award	https://www.egu.eu/awards-medals/division-outstanding-ecs-award/	1
2019	EGU	OS	Early	Division Outstanding Early Career Scientist	Peter Landsch�tzer	1	0	Award	https://www.egu.eu/awards-medals/division-outstanding-ecs-award/	1
2020	EGU	GM	Early	Division Outstanding Early Career Scientist	Georgina Bennett	0	1	Award	https://www.egu.eu/awards-medals/division-outstanding-ecs-award/	1
2020	EGU	SSP	Early	Division Outstanding Early Career Scientist	Anna Joy Drury	0	1	Award	https://www.egu.eu/awards-medals/division-outstanding-ecs-award/	1
2020	EGU	OS	Early	Division Outstanding Early Career Scientist	Frederic Le Moigne	1	0	Award	https://www.egu.eu/awards-medals/division-outstanding-ecs-award/	1
2021	EGU	GM	Early	Division Outstanding Early Career Scientist	Louise Slater	0	1	Award	https://www.egu.eu/awards-medals/division-outstanding-ecs-award/	1
2021	EGU	SSP	Early	Division Outstanding Early Career Scientist	Niels de Winter	1	0	Award	https://www.egu.eu/awards-medals/division-outstanding-ecs-award/	1
2021	EGU	OS	Early	Division Outstanding Early Career Scientist	Marilena Oltmanns	0	1	Award	https://www.egu.eu/awards-medals/division-outstanding-ecs-award/	1
2022	EGU	GM	Early	Division Outstanding Early Career Scientist	Nicoletta Leonardi	0	1	Award	https://www.egu.eu/awards-medals/division-outstanding-ecs-award/	1
2022	EGU	SSP	Early	Division Outstanding Early Career Scientist	Yin Lu	1	0	Award	https://www.egu.eu/awards-medals/division-outstanding-ecs-award/	1
2022	EGU	OS	Early	Division Outstanding Early Career Scientist	Celine Heuz�	0	1	Award	https://www.egu.eu/awards-medals/division-outstanding-ecs-award/	1
2023	EGU	SSP	Early	Division Outstanding Early Career Scientist	Stefanie Kaboth-Bahr	0	1	Award	https://www.egu.eu/awards-medals/division-outstanding-ecs-award/	1
2023	EGU	OS	Early	Division Outstanding Early Career Scientist	Florian Borgel	1	0	Award	https://www.egu.eu/awards-medals/division-outstanding-ecs-award/	1
2024	EGU	GM	Early	Division Outstanding Early Career Scientist	Fiona Clubb	0	1	Award	https://www.egu.eu/awards-medals/division-outstanding-ecs-award/	1
2024	EGU	SSP	Early	Division Outstanding Early Career Scientist	Miguel Angel Mate Gonzalez	1	0	Award	https://www.egu.eu/awards-medals/division-outstanding-ecs-award/	1
2024	EGU	OS	Early	Division Outstanding Early Career Scientist	Alessandro Silvano	1	0	Award	https://www.egu.eu/awards-medals/division-outstanding-ecs-award/	1
2025	EGU	GM	Early	Division Outstanding Early Career Scientist	Jana Eichel	0	1	Award	https://www.egu.eu/awards-medals/division-outstanding-ecs-award/	1
2025	EGU	OS	Early	Division Outstanding Early Career Scientist	Jens Terhaar	1	0	Award	https://www.egu.eu/awards-medals/division-outstanding-ecs-award/	1
2012	EGU	GM	Early	Division Outstanding Young Scientist	Veerle Vanacker	0	1	Award	https://www.egu.eu/awards-medals/division-outstanding-ecs-award/	1
2014	EGU	GM	Early	Division Outstanding Young Scientist	Robert Hilton	1	0	Award	https://www.egu.eu/awards-medals/division-outstanding-ecs-award/	1
2016	EGU	GM	Early	Division Outstanding Young Scientist	Pierre Valla	1	0	Award	https://www.egu.eu/awards-medals/division-outstanding-ecs-award/	1
2003	Australasian Coasts and Ports		Student	DN Foster	Matthew Blacka	1	0	Award	https://www.coastsandports.org/past-winners/	1
2003	Australasian Coasts and Ports		Student	DN Foster	Luke Dodds	1	0	Award	https://www.coastsandports.org/past-winners/	1
2003	Australasian Coasts and Ports		Student	DN Foster	David Ulbrick	1	0	Award	https://www.coastsandports.org/past-winners/	1
2003	Australasian Coasts and Ports		Student	DN Foster	Heather O'Keeffe	0	1	Award	https://www.coastsandports.org/past-winners/	1
2005	Australasian Coasts and Ports		Student	DN Foster	Annabel Sandery	0	1	Award	https://www.coastsandports.org/past-winners/	1
2005	Australasian Coasts and Ports		Student	DN Foster	Scott Draper	1	0	Award	https://www.coastsandports.org/past-winners/	1
2005	Australasian Coasts and Ports		Student	DN Foster	Ian Coghlan	1	0	Award	https://www.coastsandports.org/past-winners/	1
2005	Australasian Coasts and Ports		Student	DN Foster	Tanya Stul	0	1	Award	https://www.coastsandports.org/past-winners/	1
2007	Australasian Coasts and Ports		Student	DN Foster	Matthew Zed	1	0	Award	https://www.coastsandports.org/past-winners/	1
2007	Australasian Coasts and Ports		Student	DN Foster	Megan Willis	0	1	Award	https://www.coastsandports.org/past-winners/	1
2007	Australasian Coasts and Ports		Student	DN Foster	Elizabeth Millar	0	1	Award	https://www.coastsandports.org/past-winners/	1
2009	Australasian Coasts and Ports		Student	DN Foster	Jamie Ruprecht	1	0	Award	https://www.coastsandports.org/past-winners/	1
2009	Australasian Coasts and Ports		Student	DN Foster	Melissa Mole	0	1	Award	https://www.coastsandports.org/past-winners/	1
2011	Australasian Coasts and Ports		Student	DN Foster	Khan Mizoguchi-Thorne	1	0	Award	https://www.coastsandports.org/past-winners/	1
2011	Australasian Coasts and Ports		Student	DN Foster	Erica Davey	0	1	Award	https://www.coastsandports.org/past-winners/	1
2011	Australasian Coasts and Ports		Student	DN Foster	Annika Twedell	0	1	Award	https://www.coastsandports.org/past-winners/	1
2013	Australasian Coasts and Ports		Student	DN Foster	Michael Reeves	1	0	Award	https://www.coastsandports.org/past-winners/	1
2013	Australasian Coasts and Ports		Student	DN Foster	Elizabeth Joseph	0	1	Award	https://www.coastsandports.org/past-winners/	1
2013	Australasian Coasts and Ports		Student	DN Foster	Emily Harris	0	1	Award	https://www.coastsandports.org/past-winners/	1
2013	Australasian Coasts and Ports		Student	DN Foster	Joshua Farr	1	0	Award	https://www.coastsandports.org/past-winners/	1
2015	Australasian Coasts and Ports		Student	DN Foster	Jasmin McInerney	0	1	Award	https://www.coastsandports.org/past-winners/	1
2015	Australasian Coasts and Ports		Student	DN Foster	Alice Harrison	0	1	Award	https://www.coastsandports.org/past-winners/	1
2015	Australasian Coasts and Ports		Student	DN Foster	Tomas Beuzen	1	0	Award	https://www.coastsandports.org/past-winners/	1
2017	Australasian Coasts and Ports		Student	DN Foster	Ray McCarthy	1	0	Award	https://www.coastsandports.org/past-winners/	1
2017	Australasian Coasts and Ports		Student	DN Foster	Jack Kliner	1	0	Award	https://www.coastsandports.org/past-winners/	1
2017	Australasian Coasts and Ports		Student	DN Foster	Justin Geldard	1	0	Award	https://www.coastsandports.org/past-winners/	1
2019	Australasian Coasts and Ports		Student	DN Foster	Verity Taylor	0	1	Award	https://www.coastsandports.org/past-winners/	1
2019	Australasian Coasts and Ports		Student	DN Foster	Angus Mclean-Smith	1	0	Award	https://www.coastsandports.org/past-winners/	1
2019	Australasian Coasts and Ports		Student	DN Foster	Yarran Doherty	1	0	Award	https://www.coastsandports.org/past-winners/	1
2019	Australasian Coasts and Ports		Student	DN Foster	Aidan Archer	1	0	Award	https://www.coastsandports.org/past-winners/	1
2021	Australasian Coasts and Ports		Student	DN Foster	Rachel Taylor	0	1	Award	https://www.coastsandports.org/past-winners/	1
2021	Australasian Coasts and Ports		Student	DN Foster	Nokolay Kumsiashvili	1	0	Award	https://www.coastsandports.org/past-winners/	1
2021	Australasian Coasts and Ports		Student	DN Foster	Daniel Horton	1	0	Award	https://www.coastsandports.org/past-winners/	1
2021	Australasian Coasts and Ports		Student	DN Foster	Jonathan Chan	1	0	Award	https://www.coastsandports.org/past-winners/	1
2023	Australasian Coasts and Ports		Student	DN Foster	Ethan Ritchie	1	0	Award	https://www.coastsandports.org/past-winners/	1
2023	Australasian Coasts and Ports		Student	DN Foster	Jordan Gois	1	0	Award	https://www.coastsandports.org/past-winners/	1
2023	Australasian Coasts and Ports		Student	DN Foster	Zara Fernando	0	1	Award	https://www.coastsandports.org/past-winners/	1
2023	Australasian Coasts and Ports		Student	DN Foster	Jacqueline Phelps	0	1	Award	https://www.coastsandports.org/past-winners/	1
2000	ASCE		Late	Edmund Friedman Professional Recognition Award	Frank Kudrna, Jr.	1	0	Award	https://www.asce.org/career-growth/awards-and-honors/edmund-friedman-professional-recognition-award/edmund-friedman-professional-recognition-award-past-award-winners	1
2001	ASCE		Late	Edmund Friedman Professional Recognition Award	Richard O. Anderson	1	0	Award	https://www.asce.org/career-growth/awards-and-honors/edmund-friedman-professional-recognition-award/edmund-friedman-professional-recognition-award-past-award-winners	1
2002	ASCE		Late	Edmund Friedman Professional Recognition Award	John F. Lenard	1	0	Award	https://www.asce.org/career-growth/awards-and-honors/edmund-friedman-professional-recognition-award/edmund-friedman-professional-recognition-award-past-award-winners	1
2003	ASCE		Late	Edmund Friedman Professional Recognition Award	George J. Tamaro	1	0	Award	https://www.asce.org/career-growth/awards-and-honors/edmund-friedman-professional-recognition-award/edmund-friedman-professional-recognition-award-past-award-winners	1
2004	ASCE		Late	Edmund Friedman Professional Recognition Award	James K. Michels	1	0	Award	https://www.asce.org/career-growth/awards-and-honors/edmund-friedman-professional-recognition-award/edmund-friedman-professional-recognition-award-past-award-winners	1
2005	ASCE		Late	Edmund Friedman Professional Recognition Award	D. Wayne Klotz	1	0	Award	https://www.asce.org/career-growth/awards-and-honors/edmund-friedman-professional-recognition-award/edmund-friedman-professional-recognition-award-past-award-winners	1
2006	ASCE		Late	Edmund Friedman Professional Recognition Award	Eugene N. Balter	1	0	Award	https://www.asce.org/career-growth/awards-and-honors/edmund-friedman-professional-recognition-award/edmund-friedman-professional-recognition-award-past-award-winners	1
2007	ASCE		Late	Edmund Friedman Professional Recognition Award	Reed M. Brockman	1	0	Award	https://www.asce.org/career-growth/awards-and-honors/edmund-friedman-professional-recognition-award/edmund-friedman-professional-recognition-award-past-award-winners	1
2008	ASCE		Late	Edmund Friedman Professional Recognition Award	Rajan I. Sheth	1	0	Award	https://www.asce.org/career-growth/awards-and-honors/edmund-friedman-professional-recognition-award/edmund-friedman-professional-recognition-award-past-award-winners	1
2009	ASCE		Late	Edmund Friedman Professional Recognition Award	Berrin Tansel	0	1	Award	https://www.asce.org/career-growth/awards-and-honors/edmund-friedman-professional-recognition-award/edmund-friedman-professional-recognition-award-past-award-winners	1
2010	ASCE		Late	Edmund Friedman Professional Recognition Award	Christopher B. Burke	1	0	Award	https://www.asce.org/career-growth/awards-and-honors/edmund-friedman-professional-recognition-award/edmund-friedman-professional-recognition-award-past-award-winners	1
2011	ASCE		Late	Edmund Friedman Professional Recognition Award	Paul R. Munger	1	0	Award	https://www.asce.org/career-growth/awards-and-honors/edmund-friedman-professional-recognition-award/edmund-friedman-professional-recognition-award-past-award-winners	1
2012	ASCE		Late	Edmund Friedman Professional Recognition Award	George A. Munfakh	1	0	Award	https://www.asce.org/career-growth/awards-and-honors/edmund-friedman-professional-recognition-award/edmund-friedman-professional-recognition-award-past-award-winners	1
2013	ASCE		Late	Edmund Friedman Professional Recognition Award	Allan G. Minks	1	0	Award	https://www.asce.org/career-growth/awards-and-honors/edmund-friedman-professional-recognition-award/edmund-friedman-professional-recognition-award-past-award-winners	1
2014	ASCE		Late	Edmund Friedman Professional Recognition Award	Glenn R. Bell	1	0	Award	https://www.asce.org/career-growth/awards-and-honors/edmund-friedman-professional-recognition-award/edmund-friedman-professional-recognition-award-past-award-winners	1
2015	ASCE		Late	Edmund Friedman Professional Recognition Award	Neal T. Wright	1	0	Award	https://www.asce.org/career-growth/awards-and-honors/edmund-friedman-professional-recognition-award/edmund-friedman-professional-recognition-award-past-award-winners	1
2016	ASCE		Late	Edmund Friedman Professional Recognition Award	Marsia Geldert-Murphey	0	1	Award	https://www.asce.org/career-growth/awards-and-honors/edmund-friedman-professional-recognition-award/edmund-friedman-professional-recognition-award-past-award-winners	1
2017	ASCE		Late	Edmund Friedman Professional Recognition Award	Chris A. Gwaltney	1	0	Award	https://www.asce.org/career-growth/awards-and-honors/edmund-friedman-professional-recognition-award/edmund-friedman-professional-recognition-award-past-award-winners	1
2018	ASCE		Late	Edmund Friedman Professional Recognition Award	Ronald W. Welch	1	0	Award	https://www.asce.org/career-growth/awards-and-honors/edmund-friedman-professional-recognition-award/edmund-friedman-professional-recognition-award-past-award-winners	1
2019	ASCE		Late	Edmund Friedman Professional Recognition Award	Josepine L. Emerick	0	1	Award	https://www.asce.org/career-growth/awards-and-honors/edmund-friedman-professional-recognition-award/edmund-friedman-professional-recognition-award-past-award-winners	1
2020	ASCE		Late	Edmund Friedman Professional Recognition Award	Dennis D. Truax	1	0	Award	https://www.asce.org/career-growth/awards-and-honors/edmund-friedman-professional-recognition-award/edmund-friedman-professional-recognition-award-past-award-winners	1
2021	ASCE		Late	Edmund Friedman Professional Recognition Award	John Kissinger	1	0	Award	https://www.asce.org/career-growth/awards-and-honors/edmund-friedman-professional-recognition-award/edmund-friedman-professional-recognition-award-past-award-winners	1
2022	ASCE		Late	Edmund Friedman Professional Recognition Award	Binod Tiwari	1	0	Award	https://www.asce.org/career-growth/awards-and-honors/edmund-friedman-professional-recognition-award/edmund-friedman-professional-recognition-award-past-award-winners	1
2024	ASCE		Late	Edmund Friedman Professional Recognition Award	Subramanian Narayanan	1	0	Award	https://www.asce.org/career-growth/awards-and-honors/edmund-friedman-professional-recognition-award/edmund-friedman-professional-recognition-award-past-award-winners	1
2000	ASCE		Early	Edmund Friedman Young Engineer Award for Professional Achievement	Solange C. Dao	0	1	Award	https://www.asce.org/career-growth/awards-and-honors/edmund-friedman-young-engineer-award-for-professional-achievement/edmund-friedman-young-engineer-award-for-professional-achievement-past-award-winners	1
2000	ASCE		Early	Edmund Friedman Young Engineer Award for Professional Achievement	Laura J. Mohr	0	1	Award	https://www.asce.org/career-growth/awards-and-honors/edmund-friedman-young-engineer-award-for-professional-achievement/edmund-friedman-young-engineer-award-for-professional-achievement-past-award-winners	1
2000	ASCE		Early	Edmund Friedman Young Engineer Award for Professional Achievement	Scott A. Yost	1	0	Award	https://www.asce.org/career-growth/awards-and-honors/edmund-friedman-young-engineer-award-for-professional-achievement/edmund-friedman-young-engineer-award-for-professional-achievement-past-award-winners	1
2000	ASCE		Early	Edmund Friedman Young Engineer Award for Professional Achievement	Kelly D. Payne	1	0	Award	https://www.asce.org/career-growth/awards-and-honors/edmund-friedman-young-engineer-award-for-professional-achievement/edmund-friedman-young-engineer-award-for-professional-achievement-past-award-winners	1
2000	ASCE		Early	Edmund Friedman Young Engineer Award for Professional Achievement	Susan E Burns	0	1	Award	https://www.asce.org/career-growth/awards-and-honors/edmund-friedman-young-engineer-award-for-professional-achievement/edmund-friedman-young-engineer-award-for-professional-achievement-past-award-winners	1
2001	ASCE		Early	Edmund Friedman Young Engineer Award for Professional Achievement	Thomas T. Burke	1	0	Award	https://www.asce.org/career-growth/awards-and-honors/edmund-friedman-young-engineer-award-for-professional-achievement/edmund-friedman-young-engineer-award-for-professional-achievement-past-award-winners	1
2001	ASCE		Early	Edmund Friedman Young Engineer Award for Professional Achievement	Angela Desoto Duncan	0	1	Award	https://www.asce.org/career-growth/awards-and-honors/edmund-friedman-young-engineer-award-for-professional-achievement/edmund-friedman-young-engineer-award-for-professional-achievement-past-award-winners	1
2001	ASCE		Early	Edmund Friedman Young Engineer Award for Professional Achievement	Emmanuel Cristanto	1	0	Award	https://www.asce.org/career-growth/awards-and-honors/edmund-friedman-young-engineer-award-for-professional-achievement/edmund-friedman-young-engineer-award-for-professional-achievement-past-award-winners	1
2001	ASCE		Early	Edmund Friedman Young Engineer Award for Professional Achievement	Battad Liban	1	0	Award	https://www.asce.org/career-growth/awards-and-honors/edmund-friedman-young-engineer-award-for-professional-achievement/edmund-friedman-young-engineer-award-for-professional-achievement-past-award-winners	1
2001	ASCE		Early	Edmund Friedman Young Engineer Award for Professional Achievement	Leslie L. Rosier	0	1	Award	https://www.asce.org/career-growth/awards-and-honors/edmund-friedman-young-engineer-award-for-professional-achievement/edmund-friedman-young-engineer-award-for-professional-achievement-past-award-winners	1
2002	ASCE		Early	Edmund Friedman Young Engineer Award for Professional Achievement	Tony Huff	1	0	Award	https://www.asce.org/career-growth/awards-and-honors/edmund-friedman-young-engineer-award-for-professional-achievement/edmund-friedman-young-engineer-award-for-professional-achievement-past-award-winners	1
2002	ASCE		Early	Edmund Friedman Young Engineer Award for Professional Achievement	Pamela G. Miller	0	1	Award	https://www.asce.org/career-growth/awards-and-honors/edmund-friedman-young-engineer-award-for-professional-achievement/edmund-friedman-young-engineer-award-for-professional-achievement-past-award-winners	1
2002	ASCE		Early	Edmund Friedman Young Engineer Award for Professional Achievement	Tony Chung-Gem Lau	1	0	Award	https://www.asce.org/career-growth/awards-and-honors/edmund-friedman-young-engineer-award-for-professional-achievement/edmund-friedman-young-engineer-award-for-professional-achievement-past-award-winners	1
2002	ASCE		Early	Edmund Friedman Young Engineer Award for Professional Achievement	Molly F. Evans	0	1	Award	https://www.asce.org/career-growth/awards-and-honors/edmund-friedman-young-engineer-award-for-professional-achievement/edmund-friedman-young-engineer-award-for-professional-achievement-past-award-winners	1
2003	ASCE		Early	Edmund Friedman Young Engineer Award for Professional Achievement	Joanna L. Seto	0	1	Award	https://www.asce.org/career-growth/awards-and-honors/edmund-friedman-young-engineer-award-for-professional-achievement/edmund-friedman-young-engineer-award-for-professional-achievement-past-award-winners	1
2003	ASCE		Early	Edmund Friedman Young Engineer Award for Professional Achievement	Todd N. Stager	1	0	Award	https://www.asce.org/career-growth/awards-and-honors/edmund-friedman-young-engineer-award-for-professional-achievement/edmund-friedman-young-engineer-award-for-professional-achievement-past-award-winners	1
2003	ASCE		Early	Edmund Friedman Young Engineer Award for Professional Achievement	Srinivasan Rangarajan	1	0	Award	https://www.asce.org/career-growth/awards-and-honors/edmund-friedman-young-engineer-award-for-professional-achievement/edmund-friedman-young-engineer-award-for-professional-achievement-past-award-winners	1
2003	ASCE		Early	Edmund Friedman Young Engineer Award for Professional Achievement	Christopher F. Siavrakas	1	0	Award	https://www.asce.org/career-growth/awards-and-honors/edmund-friedman-young-engineer-award-for-professional-achievement/edmund-friedman-young-engineer-award-for-professional-achievement-past-award-winners	1
2004	ASCE		Early	Edmund Friedman Young Engineer Award for Professional Achievement	Tiffany E. Adams	0	1	Award	https://www.asce.org/career-growth/awards-and-honors/edmund-friedman-young-engineer-award-for-professional-achievement/edmund-friedman-young-engineer-award-for-professional-achievement-past-award-winners	1
2004	ASCE		Early	Edmund Friedman Young Engineer Award for Professional Achievement	Carol A. Ellinger	0	1	Award	https://www.asce.org/career-growth/awards-and-honors/edmund-friedman-young-engineer-award-for-professional-achievement/edmund-friedman-young-engineer-award-for-professional-achievement-past-award-winners	1
2004	ASCE		Early	Edmund Friedman Young Engineer Award for Professional Achievement	Lorna K.F.L. Heller	0	1	Award	https://www.asce.org/career-growth/awards-and-honors/edmund-friedman-young-engineer-award-for-professional-achievement/edmund-friedman-young-engineer-award-for-professional-achievement-past-award-winners	1
2004	ASCE		Early	Edmund Friedman Young Engineer Award for Professional Achievement	Payam Khashaee	1	0	Award	https://www.asce.org/career-growth/awards-and-honors/edmund-friedman-young-engineer-award-for-professional-achievement/edmund-friedman-young-engineer-award-for-professional-achievement-past-award-winners	1
2004	ASCE		Early	Edmund Friedman Young Engineer Award for Professional Achievement	Jennifer Tsien	0	1	Award	https://www.asce.org/career-growth/awards-and-honors/edmund-friedman-young-engineer-award-for-professional-achievement/edmund-friedman-young-engineer-award-for-professional-achievement-past-award-winners	1
2005	ASCE		Early	Edmund Friedman Young Engineer Award for Professional Achievement	Roxann M. Hayes	0	1	Award	https://www.asce.org/career-growth/awards-and-honors/edmund-friedman-young-engineer-award-for-professional-achievement/edmund-friedman-young-engineer-award-for-professional-achievement-past-award-winners	1
2005	ASCE		Early	Edmund Friedman Young Engineer Award for Professional Achievement	Jeffrey K. Kalani	1	0	Award	https://www.asce.org/career-growth/awards-and-honors/edmund-friedman-young-engineer-award-for-professional-achievement/edmund-friedman-young-engineer-award-for-professional-achievement-past-award-winners	1
2005	ASCE		Early	Edmund Friedman Young Engineer Award for Professional Achievement	Leanne M. Napolillo	0	1	Award	https://www.asce.org/career-growth/awards-and-honors/edmund-friedman-young-engineer-award-for-professional-achievement/edmund-friedman-young-engineer-award-for-professional-achievement-past-award-winners	1
2005	ASCE		Early	Edmund Friedman Young Engineer Award for Professional Achievement	David J. Tabor	1	0	Award	https://www.asce.org/career-growth/awards-and-honors/edmund-friedman-young-engineer-award-for-professional-achievement/edmund-friedman-young-engineer-award-for-professional-achievement-past-award-winners	1
2006	ASCE		Early	Edmund Friedman Young Engineer Award for Professional Achievement	Carol C. Martsolf	0	1	Award	https://www.asce.org/career-growth/awards-and-honors/edmund-friedman-young-engineer-award-for-professional-achievement/edmund-friedman-young-engineer-award-for-professional-achievement-past-award-winners	1
2006	ASCE		Early	Edmund Friedman Young Engineer Award for Professional Achievement	Andrea Cheng Ranft	0	1	Award	https://www.asce.org/career-growth/awards-and-honors/edmund-friedman-young-engineer-award-for-professional-achievement/edmund-friedman-young-engineer-award-for-professional-achievement-past-award-winners	1
2006	ASCE		Early	Edmund Friedman Young Engineer Award for Professional Achievement	Susan K. Roth	0	1	Award	https://www.asce.org/career-growth/awards-and-honors/edmund-friedman-young-engineer-award-for-professional-achievement/edmund-friedman-young-engineer-award-for-professional-achievement-past-award-winners	1
2007	ASCE		Early	Edmund Friedman Young Engineer Award for Professional Achievement	Christoph M. Goss	1	0	Award	https://www.asce.org/career-growth/awards-and-honors/edmund-friedman-young-engineer-award-for-professional-achievement/edmund-friedman-young-engineer-award-for-professional-achievement-past-award-winners	1
2007	ASCE		Early	Edmund Friedman Young Engineer Award for Professional Achievement	Jonathan D. Mchugh	1	0	Award	https://www.asce.org/career-growth/awards-and-honors/edmund-friedman-young-engineer-award-for-professional-achievement/edmund-friedman-young-engineer-award-for-professional-achievement-past-award-winners	1
2007	ASCE		Early	Edmund Friedman Young Engineer Award for Professional Achievement	Christopher J. Menna	1	0	Award	https://www.asce.org/career-growth/awards-and-honors/edmund-friedman-young-engineer-award-for-professional-achievement/edmund-friedman-young-engineer-award-for-professional-achievement-past-award-winners	1
2007	ASCE		Early	Edmund Friedman Young Engineer Award for Professional Achievement	Kathereen M. Shinkai	0	1	Award	https://www.asce.org/career-growth/awards-and-honors/edmund-friedman-young-engineer-award-for-professional-achievement/edmund-friedman-young-engineer-award-for-professional-achievement-past-award-winners	1
2008	ASCE		Early	Edmund Friedman Young Engineer Award for Professional Achievement	Ann L. Bryant	0	1	Award	https://www.asce.org/career-growth/awards-and-honors/edmund-friedman-young-engineer-award-for-professional-achievement/edmund-friedman-young-engineer-award-for-professional-achievement-past-award-winners	1
2008	ASCE		Early	Edmund Friedman Young Engineer Award for Professional Achievement	Eric Fisher	1	0	Award	https://www.asce.org/career-growth/awards-and-honors/edmund-friedman-young-engineer-award-for-professional-achievement/edmund-friedman-young-engineer-award-for-professional-achievement-past-award-winners	1
2008	ASCE		Early	Edmund Friedman Young Engineer Award for Professional Achievement	Sean P. Merrell	1	0	Award	https://www.asce.org/career-growth/awards-and-honors/edmund-friedman-young-engineer-award-for-professional-achievement/edmund-friedman-young-engineer-award-for-professional-achievement-past-award-winners	1
2008	ASCE		Early	Edmund Friedman Young Engineer Award for Professional Achievement	Renee Schwecke	0	1	Award	https://www.asce.org/career-growth/awards-and-honors/edmund-friedman-young-engineer-award-for-professional-achievement/edmund-friedman-young-engineer-award-for-professional-achievement-past-award-winners	1
2008	ASCE		Early	Edmund Friedman Young Engineer Award for Professional Achievement	Kristina L. Swallow	0	1	Award	https://www.asce.org/career-growth/awards-and-honors/edmund-friedman-young-engineer-award-for-professional-achievement/edmund-friedman-young-engineer-award-for-professional-achievement-past-award-winners	1
2009	ASCE		Early	Edmund Friedman Young Engineer Award for Professional Achievement	Alysen M. Abel	0	1	Award	https://www.asce.org/career-growth/awards-and-honors/edmund-friedman-young-engineer-award-for-professional-achievement/edmund-friedman-young-engineer-award-for-professional-achievement-past-award-winners	1
2009	ASCE		Early	Edmund Friedman Young Engineer Award for Professional Achievement	Stefanie R. Fishman	0	1	Award	https://www.asce.org/career-growth/awards-and-honors/edmund-friedman-young-engineer-award-for-professional-achievement/edmund-friedman-young-engineer-award-for-professional-achievement-past-award-winners	1
2009	ASCE		Early	Edmund Friedman Young Engineer Award for Professional Achievement	Clay A. Forister	1	0	Award	https://www.asce.org/career-growth/awards-and-honors/edmund-friedman-young-engineer-award-for-professional-achievement/edmund-friedman-young-engineer-award-for-professional-achievement-past-award-winners	1
2009	ASCE		Early	Edmund Friedman Young Engineer Award for Professional Achievement	Peter Moore	1	0	Award	https://www.asce.org/career-growth/awards-and-honors/edmund-friedman-young-engineer-award-for-professional-achievement/edmund-friedman-young-engineer-award-for-professional-achievement-past-award-winners	1
2009	ASCE		Early	Edmund Friedman Young Engineer Award for Professional Achievement	Brian M. Udovich	1	0	Award	https://www.asce.org/career-growth/awards-and-honors/edmund-friedman-young-engineer-award-for-professional-achievement/edmund-friedman-young-engineer-award-for-professional-achievement-past-award-winners	1
2010	ASCE		Early	Edmund Friedman Young Engineer Award for Professional Achievement	Loreen C. Bobo	0	1	Award	https://www.asce.org/career-growth/awards-and-honors/edmund-friedman-young-engineer-award-for-professional-achievement/edmund-friedman-young-engineer-award-for-professional-achievement-past-award-winners	1
2010	ASCE		Early	Edmund Friedman Young Engineer Award for Professional Achievement	Florence M. Ching	0	1	Award	https://www.asce.org/career-growth/awards-and-honors/edmund-friedman-young-engineer-award-for-professional-achievement/edmund-friedman-young-engineer-award-for-professional-achievement-past-award-winners	1
2010	ASCE		Early	Edmund Friedman Young Engineer Award for Professional Achievement	Cheng Lok Caleb Hing	1	0	Award	https://www.asce.org/career-growth/awards-and-honors/edmund-friedman-young-engineer-award-for-professional-achievement/edmund-friedman-young-engineer-award-for-professional-achievement-past-award-winners	1
2010	ASCE		Early	Edmund Friedman Young Engineer Award for Professional Achievement	Lucy P. Priddy	0	1	Award	https://www.asce.org/career-growth/awards-and-honors/edmund-friedman-young-engineer-award-for-professional-achievement/edmund-friedman-young-engineer-award-for-professional-achievement-past-award-winners	1
2010	ASCE		Early	Edmund Friedman Young Engineer Award for Professional Achievement	Deborah A. Snyder	0	1	Award	https://www.asce.org/career-growth/awards-and-honors/edmund-friedman-young-engineer-award-for-professional-achievement/edmund-friedman-young-engineer-award-for-professional-achievement-past-award-winners	1
2011	ASCE		Early	Edmund Friedman Young Engineer Award for Professional Achievement	Russell �Joey� J. Coco, Jr.	1	0	Award	https://www.asce.org/career-growth/awards-and-honors/edmund-friedman-young-engineer-award-for-professional-achievement/edmund-friedman-young-engineer-award-for-professional-achievement-past-award-winners	1
2011	ASCE		Early	Edmund Friedman Young Engineer Award for Professional Achievement	Gregory J. Kuklinski	1	0	Award	https://www.asce.org/career-growth/awards-and-honors/edmund-friedman-young-engineer-award-for-professional-achievement/edmund-friedman-young-engineer-award-for-professional-achievement-past-award-winners	1
2011	ASCE		Early	Edmund Friedman Young Engineer Award for Professional Achievement	Robert Pekelnicky	1	0	Award	https://www.asce.org/career-growth/awards-and-honors/edmund-friedman-young-engineer-award-for-professional-achievement/edmund-friedman-young-engineer-award-for-professional-achievement-past-award-winners	1
2011	ASCE		Early	Edmund Friedman Young Engineer Award for Professional Achievement	Marie A. Stamm	0	1	Award	https://www.asce.org/career-growth/awards-and-honors/edmund-friedman-young-engineer-award-for-professional-achievement/edmund-friedman-young-engineer-award-for-professional-achievement-past-award-winners	1
2011	ASCE		Early	Edmund Friedman Young Engineer Award for Professional Achievement	Paul A. Voiles	1	0	Award	https://www.asce.org/career-growth/awards-and-honors/edmund-friedman-young-engineer-award-for-professional-achievement/edmund-friedman-young-engineer-award-for-professional-achievement-past-award-winners	1
2012	ASCE		Early	Edmund Friedman Young Engineer Award for Professional Achievement	Andrew L. Deao	1	0	Award	https://www.asce.org/career-growth/awards-and-honors/edmund-friedman-young-engineer-award-for-professional-achievement/edmund-friedman-young-engineer-award-for-professional-achievement-past-award-winners	1
2012	ASCE		Early	Edmund Friedman Young Engineer Award for Professional Achievement	Stacy J. Frost	0	1	Award	https://www.asce.org/career-growth/awards-and-honors/edmund-friedman-young-engineer-award-for-professional-achievement/edmund-friedman-young-engineer-award-for-professional-achievement-past-award-winners	1
2012	ASCE		Early	Edmund Friedman Young Engineer Award for Professional Achievement	Douglas D. Knapp	1	0	Award	https://www.asce.org/career-growth/awards-and-honors/edmund-friedman-young-engineer-award-for-professional-achievement/edmund-friedman-young-engineer-award-for-professional-achievement-past-award-winners	1
2012	ASCE		Early	Edmund Friedman Young Engineer Award for Professional Achievement	Martin J. Pflanz	1	0	Award	https://www.asce.org/career-growth/awards-and-honors/edmund-friedman-young-engineer-award-for-professional-achievement/edmund-friedman-young-engineer-award-for-professional-achievement-past-award-winners	1
2012	ASCE		Early	Edmund Friedman Young Engineer Award for Professional Achievement	Timothy W. Lum Yee	1	0	Award	https://www.asce.org/career-growth/awards-and-honors/edmund-friedman-young-engineer-award-for-professional-achievement/edmund-friedman-young-engineer-award-for-professional-achievement-past-award-winners	1
2013	ASCE		Early	Edmund Friedman Young Engineer Award for Professional Achievement	Charles T. Griffith	1	0	Award	https://www.asce.org/career-growth/awards-and-honors/edmund-friedman-young-engineer-award-for-professional-achievement/edmund-friedman-young-engineer-award-for-professional-achievement-past-award-winners	1
2013	ASCE		Early	Edmund Friedman Young Engineer Award for Professional Achievement	Jason L. Havens	1	0	Award	https://www.asce.org/career-growth/awards-and-honors/edmund-friedman-young-engineer-award-for-professional-achievement/edmund-friedman-young-engineer-award-for-professional-achievement-past-award-winners	1
2013	ASCE		Early	Edmund Friedman Young Engineer Award for Professional Achievement	Lara K. Karamatsu	0	1	Award	https://www.asce.org/career-growth/awards-and-honors/edmund-friedman-young-engineer-award-for-professional-achievement/edmund-friedman-young-engineer-award-for-professional-achievement-past-award-winners	1
2013	ASCE		Early	Edmund Friedman Young Engineer Award for Professional Achievement	Amanda M. Shellenberger	0	1	Award	https://www.asce.org/career-growth/awards-and-honors/edmund-friedman-young-engineer-award-for-professional-achievement/edmund-friedman-young-engineer-award-for-professional-achievement-past-award-winners	1
2013	ASCE		Early	Edmund Friedman Young Engineer Award for Professional Achievement	Rune Storesund	1	0	Award	https://www.asce.org/career-growth/awards-and-honors/edmund-friedman-young-engineer-award-for-professional-achievement/edmund-friedman-young-engineer-award-for-professional-achievement-past-award-winners	1
2014	ASCE		Early	Edmund Friedman Young Engineer Award for Professional Achievement	Shane I. Binder	1	0	Award	https://www.asce.org/career-growth/awards-and-honors/edmund-friedman-young-engineer-award-for-professional-achievement/edmund-friedman-young-engineer-award-for-professional-achievement-past-award-winners	1
2014	ASCE		Early	Edmund Friedman Young Engineer Award for Professional Achievement	Timothy D. Brett	1	0	Award	https://www.asce.org/career-growth/awards-and-honors/edmund-friedman-young-engineer-award-for-professional-achievement/edmund-friedman-young-engineer-award-for-professional-achievement-past-award-winners	1
2014	ASCE		Early	Edmund Friedman Young Engineer Award for Professional Achievement	Angela L. Matthews	0	1	Award	https://www.asce.org/career-growth/awards-and-honors/edmund-friedman-young-engineer-award-for-professional-achievement/edmund-friedman-young-engineer-award-for-professional-achievement-past-award-winners	1
2014	ASCE		Early	Edmund Friedman Young Engineer Award for Professional Achievement	Brett A. Pope	1	0	Award	https://www.asce.org/career-growth/awards-and-honors/edmund-friedman-young-engineer-award-for-professional-achievement/edmund-friedman-young-engineer-award-for-professional-achievement-past-award-winners	1
2014	ASCE		Early	Edmund Friedman Young Engineer Award for Professional Achievement	Andres Torres	1	0	Award	https://www.asce.org/career-growth/awards-and-honors/edmund-friedman-young-engineer-award-for-professional-achievement/edmund-friedman-young-engineer-award-for-professional-achievement-past-award-winners	1
2015	ASCE		Early	Edmund Friedman Young Engineer Award for Professional Achievement	Elizabeth M. Clark	0	1	Award	https://www.asce.org/career-growth/awards-and-honors/edmund-friedman-young-engineer-award-for-professional-achievement/edmund-friedman-young-engineer-award-for-professional-achievement-past-award-winners	1
2015	ASCE		Early	Edmund Friedman Young Engineer Award for Professional Achievement	Troy K. Ching	1	0	Award	https://www.asce.org/career-growth/awards-and-honors/edmund-friedman-young-engineer-award-for-professional-achievement/edmund-friedman-young-engineer-award-for-professional-achievement-past-award-winners	1
2015	ASCE		Early	Edmund Friedman Young Engineer Award for Professional Achievement	Ryan Eckenrode	1	0	Award	https://www.asce.org/career-growth/awards-and-honors/edmund-friedman-young-engineer-award-for-professional-achievement/edmund-friedman-young-engineer-award-for-professional-achievement-past-award-winners	1
2015	ASCE		Early	Edmund Friedman Young Engineer Award for Professional Achievement	Melantha D. Norton	0	1	Award	https://www.asce.org/career-growth/awards-and-honors/edmund-friedman-young-engineer-award-for-professional-achievement/edmund-friedman-young-engineer-award-for-professional-achievement-past-award-winners	1
2015	ASCE		Early	Edmund Friedman Young Engineer Award for Professional Achievement	Ehsan Minaie	1	0	Award	https://www.asce.org/career-growth/awards-and-honors/edmund-friedman-young-engineer-award-for-professional-achievement/edmund-friedman-young-engineer-award-for-professional-achievement-past-award-winners	1
2016	ASCE		Early	Edmund Friedman Young Engineer Award for Professional Achievement	Eric Daniel GaiSung Arakawa	1	0	Award	https://www.asce.org/career-growth/awards-and-honors/edmund-friedman-young-engineer-award-for-professional-achievement/edmund-friedman-young-engineer-award-for-professional-achievement-past-award-winners	1
2016	ASCE		Early	Edmund Friedman Young Engineer Award for Professional Achievement	Angela M. Mayer	0	1	Award	https://www.asce.org/career-growth/awards-and-honors/edmund-friedman-young-engineer-award-for-professional-achievement/edmund-friedman-young-engineer-award-for-professional-achievement-past-award-winners	1
2016	ASCE		Early	Edmund Friedman Young Engineer Award for Professional Achievement	Kenneth R. Mika	1	0	Award	https://www.asce.org/career-growth/awards-and-honors/edmund-friedman-young-engineer-award-for-professional-achievement/edmund-friedman-young-engineer-award-for-professional-achievement-past-award-winners	1
2016	ASCE		Early	Edmund Friedman Young Engineer Award for Professional Achievement	Emily Guglielmo	0	1	Award	https://www.asce.org/career-growth/awards-and-honors/edmund-friedman-young-engineer-award-for-professional-achievement/edmund-friedman-young-engineer-award-for-professional-achievement-past-award-winners	1
2016	ASCE		Early	Edmund Friedman Young Engineer Award for Professional Achievement	Ravi Shah	1	0	Award	https://www.asce.org/career-growth/awards-and-honors/edmund-friedman-young-engineer-award-for-professional-achievement/edmund-friedman-young-engineer-award-for-professional-achievement-past-award-winners	1
2017	ASCE		Early	Edmund Friedman Young Engineer Award for Professional Achievement	Cal F. Bearman	1	0	Award	https://www.asce.org/career-growth/awards-and-honors/edmund-friedman-young-engineer-award-for-professional-achievement/edmund-friedman-young-engineer-award-for-professional-achievement-past-award-winners	1
2017	ASCE		Early	Edmund Friedman Young Engineer Award for Professional Achievement	Rudraprasad Bhattacharyya	1	0	Award	https://www.asce.org/career-growth/awards-and-honors/edmund-friedman-young-engineer-award-for-professional-achievement/edmund-friedman-young-engineer-award-for-professional-achievement-past-award-winners	1
2017	ASCE		Early	Edmund Friedman Young Engineer Award for Professional Achievement	Courtney L. Davis	0	1	Award	https://www.asce.org/career-growth/awards-and-honors/edmund-friedman-young-engineer-award-for-professional-achievement/edmund-friedman-young-engineer-award-for-professional-achievement-past-award-winners	1
2017	ASCE		Early	Edmund Friedman Young Engineer Award for Professional Achievement	Susan Mukai	0	1	Award	https://www.asce.org/career-growth/awards-and-honors/edmund-friedman-young-engineer-award-for-professional-achievement/edmund-friedman-young-engineer-award-for-professional-achievement-past-award-winners	1
2017	ASCE		Early	Edmund Friedman Young Engineer Award for Professional Achievement	Kyle J. Twitchell	1	0	Award	https://www.asce.org/career-growth/awards-and-honors/edmund-friedman-young-engineer-award-for-professional-achievement/edmund-friedman-young-engineer-award-for-professional-achievement-past-award-winners	1
2018	ASCE		Early	Edmund Friedman Young Engineer Award for Professional Achievement	Oswaldo Bravo	1	0	Award	https://www.asce.org/career-growth/awards-and-honors/edmund-friedman-young-engineer-award-for-professional-achievement/edmund-friedman-young-engineer-award-for-professional-achievement-past-award-winners	1
2018	ASCE		Early	Edmund Friedman Young Engineer Award for Professional Achievement	Sean Robinson	1	0	Award	https://www.asce.org/career-growth/awards-and-honors/edmund-friedman-young-engineer-award-for-professional-achievement/edmund-friedman-young-engineer-award-for-professional-achievement-past-award-winners	1
2019	ASCE		Early	Edmund Friedman Young Engineer Award for Professional Achievement	Noe Santos	1	0	Award	https://www.asce.org/career-growth/awards-and-honors/edmund-friedman-young-engineer-award-for-professional-achievement/edmund-friedman-young-engineer-award-for-professional-achievement-past-award-winners	1
2019	ASCE		Early	Edmund Friedman Young Engineer Award for Professional Achievement	Siavash Zamiran	1	0	Award	https://www.asce.org/career-growth/awards-and-honors/edmund-friedman-young-engineer-award-for-professional-achievement/edmund-friedman-young-engineer-award-for-professional-achievement-past-award-winners	1
2019	ASCE		Early	Edmund Friedman Young Engineer Award for Professional Achievement	Don Nguyen	1	0	Award	https://www.asce.org/career-growth/awards-and-honors/edmund-friedman-young-engineer-award-for-professional-achievement/edmund-friedman-young-engineer-award-for-professional-achievement-past-award-winners	1
2020	ASCE		Early	Edmund Friedman Young Engineer Award for Professional Achievement	Amanda A. Tanaka	0	1	Award	https://www.asce.org/career-growth/awards-and-honors/edmund-friedman-young-engineer-award-for-professional-achievement/edmund-friedman-young-engineer-award-for-professional-achievement-past-award-winners	1
2021	ASCE		Early	Edmund Friedman Young Engineer Award for Professional Achievement	Nestor J. Godinez	1	0	Award	https://www.asce.org/career-growth/awards-and-honors/edmund-friedman-young-engineer-award-for-professional-achievement/edmund-friedman-young-engineer-award-for-professional-achievement-past-award-winners	1
2021	ASCE		Early	Edmund Friedman Young Engineer Award for Professional Achievement	Jesse T. Gormley	1	0	Award	https://www.asce.org/career-growth/awards-and-honors/edmund-friedman-young-engineer-award-for-professional-achievement/edmund-friedman-young-engineer-award-for-professional-achievement-past-award-winners	1
2021	ASCE		Early	Edmund Friedman Young Engineer Award for Professional Achievement	Amit S. Joshi	1	0	Award	https://www.asce.org/career-growth/awards-and-honors/edmund-friedman-young-engineer-award-for-professional-achievement/edmund-friedman-young-engineer-award-for-professional-achievement-past-award-winners	1
2021	ASCE		Early	Edmund Friedman Young Engineer Award for Professional Achievement	Carly Ann K.H. Kaneko	0	1	Award	https://www.asce.org/career-growth/awards-and-honors/edmund-friedman-young-engineer-award-for-professional-achievement/edmund-friedman-young-engineer-award-for-professional-achievement-past-award-winners	1
2021	ASCE		Early	Edmund Friedman Young Engineer Award for Professional Achievement	Kevin F. McMullen	1	0	Award	https://www.asce.org/career-growth/awards-and-honors/edmund-friedman-young-engineer-award-for-professional-achievement/edmund-friedman-young-engineer-award-for-professional-achievement-past-award-winners	1
2022	ASCE		Early	Edmund Friedman Young Engineer Award for Professional Achievement	Beena D. Ajmera	0	1	Award	https://www.asce.org/career-growth/awards-and-honors/edmund-friedman-young-engineer-award-for-professional-achievement/edmund-friedman-young-engineer-award-for-professional-achievement-past-award-winners	1
2022	ASCE		Early	Edmund Friedman Young Engineer Award for Professional Achievement	Kapiolani M. Street	0	1	Award	https://www.asce.org/career-growth/awards-and-honors/edmund-friedman-young-engineer-award-for-professional-achievement/edmund-friedman-young-engineer-award-for-professional-achievement-past-award-winners	1
2023	ASCE		Early	Edmund Friedman Young Engineer Award for Professional Achievement	Jennifer Sloan Ziegler	0	1	Award	https://www.asce.org/career-growth/awards-and-honors/edmund-friedman-young-engineer-award-for-professional-achievement/edmund-friedman-young-engineer-award-for-professional-achievement-past-award-winners	1
2023	ASCE		Early	Edmund Friedman Young Engineer Award for Professional Achievement	Aimee L. Corn	0	1	Award	https://www.asce.org/career-growth/awards-and-honors/edmund-friedman-young-engineer-award-for-professional-achievement/edmund-friedman-young-engineer-award-for-professional-achievement-past-award-winners	1
2024	ASCE		Early	Edmund Friedman Young Engineer Award for Professional Achievement	Brandon A.K. Uejo	1	0	Award	https://www.asce.org/career-growth/awards-and-honors/edmund-friedman-young-engineer-award-for-professional-achievement/edmund-friedman-young-engineer-award-for-professional-achievement-past-award-winners	1
2024	ASCE		Early	Edmund Friedman Young Engineer Award for Professional Achievement	Melissa Hilsabeck	0	1	Award	https://www.asce.org/career-growth/awards-and-honors/edmund-friedman-young-engineer-award-for-professional-achievement/edmund-friedman-young-engineer-award-for-professional-achievement-past-award-winners	1
2025	ASCE		Early	Edmund Friedman Young Engineer Award for Professional Achievement	Danielle Schroeder McCaskey	0	1	Award	https://www.asce.org/career-growth/awards-and-honors/edmund-friedman-young-engineer-award-for-professional-achievement/edmund-friedman-young-engineer-award-for-professional-achievement-past-award-winners	1
2004	EGU	OS	Late	Fridtjof Nansen Medal	Andrew Watson	1	0	Award	https://www.egu.eu/awards-medals/fridtjof-nansen/	1
2005	EGU	OS	Late	Fridtjof Nansen Medal	Doron Nof	1	0	Award	https://www.egu.eu/awards-medals/fridtjof-nansen/	1
2006	EGU	OS	Late	Fridtjof Nansen Medal	Johann Lutjeharms	1	0	Award	https://www.egu.eu/awards-medals/fridtjof-nansen/	1
2007	EGU	OS	Late	Fridtjof Nansen Medal	Nadia Pinardi	0	1	Award	https://www.egu.eu/awards-medals/fridtjof-nansen/	1
2008	EGU	OS	Late	Fridtjof Nansen Medal	John Simpson	1	0	Award	https://www.egu.eu/awards-medals/fridtjof-nansen/	1
2009	EGU	OS	Late	Fridtjof Nansen Medal	Jochem Marotzke	1	0	Award	https://www.egu.eu/awards-medals/fridtjof-nansen/	1
2010	EGU	OS	Late	Fridtjof Nansen Medal	Michael McPhaden	1	0	Award	https://www.egu.eu/awards-medals/fridtjof-nansen/	1
2011	EGU	OS	Late	Fridtjof Nansen Medal	Bert Rudels	1	0	Award	https://www.egu.eu/awards-medals/fridtjof-nansen/	1
2012	EGU	OS	Late	Fridtjof Nansen Medal	Pierre-Yves Le Traon	1	0	Award	https://www.egu.eu/awards-medals/fridtjof-nansen/	1
2013	EGU	OS	Late	Fridtjof Nansen Medal	Harry Bryden	1	0	Award	https://www.egu.eu/awards-medals/fridtjof-nansen/	1
2014	EGU	OS	Late	Fridtjof Nansen Medal	Stephen Griffies	1	0	Award	https://www.egu.eu/awards-medals/fridtjof-nansen/	1
2015	EGU	OS	Late	Fridtjof Nansen Medal	Peter Janssen	1	0	Award	https://www.egu.eu/awards-medals/fridtjof-nansen/	1
2016	EGU	OS	Late	Fridtjof Nansen Medal	John Huthnance	1	0	Award	https://www.egu.eu/awards-medals/fridtjof-nansen/	1
2017	EGU	OS	Late	Fridtjof Nansen Medal	Lynne Talley	0	1	Award	https://www.egu.eu/awards-medals/fridtjof-nansen/	1
2018	EGU	OS	Late	Fridtjof Nansen Medal	Ranier Feistel	1	0	Award	https://www.egu.eu/awards-medals/fridtjof-nansen/	1
2019	EGU	OS	Late	Fridtjof Nansen Medal	Anne-Marie Tr�guier	0	1	Award	https://www.egu.eu/awards-medals/fridtjof-nansen/	1
2020	EGU	OS	Late	Fridtjof Nansen Medal	Richard Greatbatch	1	0	Award	https://www.egu.eu/awards-medals/fridtjof-nansen/	1
2021	EGU	OS	Late	Fridtjof Nansen Medal	Richard Lampitt	1	0	Award	https://www.egu.eu/awards-medals/fridtjof-nansen/	1
2022	EGU	OS	Late	Fridtjof Nansen Medal	Monika Rhein	0	1	Award	https://www.egu.eu/awards-medals/fridtjof-nansen/	1
2023	EGU	OS	Late	Fridtjof Nansen Medal	Alberto Naveira Garabato	1	0	Award	https://www.egu.eu/awards-medals/fridtjof-nansen/	1
2024	EGU	OS	Late	Fridtjof Nansen Medal	Stephanie Henson	0	1	Award	https://www.egu.eu/awards-medals/fridtjof-nansen/	1
2025	EGU	OS	Late	Fridtjof Nansen Medal	Tatiana Ilyina	0	1	Award	https://www.egu.eu/awards-medals/fridtjof-nansen/	1
2010	AGU	EPSP	Late	G.K. Gilbert Award In Surface Processes	William E Dietrich	1	0	Award	https://www.agu.org/honors/gk-gilbert/past-recipients	1
2011	AGU	EPSP	Late	G.K. Gilbert Award In Surface Processes	Thomas Dunne	1	0	Award	https://www.agu.org/honors/gk-gilbert/past-recipients	1
2012	AGU	EPSP	Late	G.K. Gilbert Award In Surface Processes	Rudy Slingerland	1	0	Award	https://www.agu.org/honors/gk-gilbert/past-recipients	1
2013	AGU	EPSP	Late	G.K. Gilbert Award In Surface Processes	Alan D Howard	1	0	Award	https://www.agu.org/honors/gk-gilbert/past-recipients	1
2014	AGU	EPSP	Late	G.K. Gilbert Award In Surface Processes	Gary Parker	1	0	Award	https://www.agu.org/honors/gk-gilbert/past-recipients	1
2015	AGU	EPSP	Late	G.K. Gilbert Award In Surface Processes	Robert Anderson	1	0	Award	https://www.agu.org/honors/gk-gilbert/past-recipients	1
2016	AGU	EPSP	Late	G.K. Gilbert Award In Surface Processes	Chris Paola	1	0	Award	https://www.agu.org/honors/gk-gilbert/past-recipients	1
2017	AGU	EPSP	Late	G.K. Gilbert Award In Surface Processes	Michael A Church	1	0	Award	https://www.agu.org/honors/gk-gilbert/past-recipients	1
2018	AGU	EPSP	Late	G.K. Gilbert Award In Surface Processes	Ellen Wohl	0	1	Award	https://www.agu.org/honors/gk-gilbert/past-recipients	1
2019	AGU	EPSP	Late	G.K. Gilbert Award In Surface Processes	Kelin X Whipple	1	0	Award	https://www.agu.org/honors/gk-gilbert/past-recipients	1
2020	AGU	EPSP	Late	G.K. Gilbert Award In Surface Processes	Suzanne P Anderson	0	1	Award	https://www.agu.org/honors/gk-gilbert/past-recipients	1
2021	AGU	EPSP	Late	G.K. Gilbert Award In Surface Processes	David Mohrig	1	0	Award	https://www.agu.org/honors/gk-gilbert/past-recipients	1
2022	AGU	EPSP	Late	G.K. Gilbert Award In Surface Processes	Yehouda Enzel	1	0	Award	https://www.agu.org/honors/gk-gilbert/past-recipients	1
2023	AGU	EPSP	Late	G.K. Gilbert Award In Surface Processes	Douglas W Burbank	1	0	Award	https://www.agu.org/honors/gk-gilbert/past-recipients	1
2024	AGU	EPSP	Late	G.K. Gilbert Award In Surface Processes	Dorothy Merritts	0	1	Award	https://www.agu.org/honors/gk-gilbert/past-recipients	1
2016	NIAMPT-P&ARI		Late	Hamaguchi Award	Nobuo Shuto	1	0	Award	https://www.pari.go.jp/PDF/r7_HamagchiAward_CompleteSet_en.pdf	1
2016	NIAMPT-P&ARI		Late	Hamaguchi Award	Eddie Bernard	1	0	Award	https://www.pari.go.jp/PDF/r7_HamagchiAward_CompleteSet_en.pdf	1
2017	NIAMPT-P&ARI		Late	Hamaguchi Award	Philip Li-Fan Liu	1	0	Award	https://www.pari.go.jp/PDF/r7_HamagchiAward_CompleteSet_en.pdf	1
2017	NIAMPT-P&ARI		Late	Hamaguchi Award	Julio Kuroiwa	1	0	Award	https://www.pari.go.jp/PDF/r7_HamagchiAward_CompleteSet_en.pdf	1
2018	NIAMPT-P&ARI		Late	Hamaguchi Award	Hajime Mase	1	0	Award	https://www.pari.go.jp/PDF/r7_HamagchiAward_CompleteSet_en.pdf	1
2018	NIAMPT-P&ARI		Late	Hamaguchi Award	Harry Yeh:	1	0	Award	https://www.pari.go.jp/PDF/r7_HamagchiAward_CompleteSet_en.pdf	1
2019	NIAMPT-P&ARI		Late	Hamaguchi Award	Tomoya Shibayama	1	0	Award	https://www.pari.go.jp/PDF/r7_HamagchiAward_CompleteSet_en.pdf	1
2019	NIAMPT-P&ARI		Late	Hamaguchi Award	Ahmet Cevdet Yalciner	1	0	Award	https://www.pari.go.jp/PDF/r7_HamagchiAward_CompleteSet_en.pdf	1
2020	NIAMPT-P&ARI		Late	Hamaguchi Award	Fumihiko Imamura	1	0	Award	https://www.pari.go.jp/PDF/r7_HamagchiAward_CompleteSet_en.pdf	1
2020	NIAMPT-P&ARI		Late	Hamaguchi Award	Costas Synolakis	1	0	Award	https://www.pari.go.jp/PDF/r7_HamagchiAward_CompleteSet_en.pdf	1
2021	NIAMPT-P&ARI		Late	Hamaguchi Award	Hideo Matsutomi	1	0	Award	https://www.pari.go.jp/PDF/r7_HamagchiAward_CompleteSet_en.pdf	1
2021	NIAMPT-P&ARI		Late	Hamaguchi Award	Gerassimos A. Papadopoulos	1	0	Award	https://www.pari.go.jp/PDF/r7_HamagchiAward_CompleteSet_en.pdf	1
2022	NIAMPT-P&ARI		Late	Hamaguchi Award	Kenji Satake	1	0	Award	https://www.pari.go.jp/PDF/r7_HamagchiAward_CompleteSet_en.pdf	1
2023	NIAMPT-P&ARI		Late	Hamaguchi Award	ISOBE Masahiko	1	0	Award	https://www.pari.go.jp/PDF/r7_HamagchiAward_CompleteSet_en.pdf	1
2023	NIAMPT-P&ARI		Late	Hamaguchi Award	Laura S.L. Kong	0	1	Award	https://www.pari.go.jp/PDF/r7_HamagchiAward_CompleteSet_en.pdf	1
2024	NIAMPT-P&ARI		Late	Hamaguchi Award	TAKAYAMA Tomotsuka	1	0	Award	https://www.pari.go.jp/PDF/r7_HamagchiAward_CompleteSet_en.pdf	1
2024	NIAMPT-P&ARI		Late	Hamaguchi Award	Vallam Sundar	1	0	Award	https://www.pari.go.jp/PDF/r7_HamagchiAward_CompleteSet_en.pdf	1
2000	ASCE		Any	Hans Albert Einstein Award	Ashish J. Mehta	1	0	Award	https://www.asce.org/career-growth/awards-and-honors/hans-albert-einstein-award/hans-albert-einstein-award-past-award-winners	1
2002	ASCE		Any	Hans Albert Einstein Award	Baum K. Lee	1	0	Award	https://www.asce.org/career-growth/awards-and-honors/hans-albert-einstein-award/hans-albert-einstein-award-past-award-winners	1
2003	ASCE		Any	Hans Albert Einstein Award	Sam Shu-Yi Wang	1	0	Award	https://www.asce.org/career-growth/awards-and-honors/hans-albert-einstein-award/hans-albert-einstein-award-past-award-winners	1
2004	ASCE		Any	Hans Albert Einstein Award	Pierre Y. Julien	1	0	Award	https://www.asce.org/career-growth/awards-and-honors/hans-albert-einstein-award/hans-albert-einstein-award-past-award-winners	1
2005	ASCE		Any	Hans Albert Einstein Award	Thomas J. Pokrefke	1	0	Award	https://www.asce.org/career-growth/awards-and-honors/hans-albert-einstein-award/hans-albert-einstein-award-past-award-winners	1
2006	ASCE		Any	Hans Albert Einstein Award	Marcelo H. Garcia	1	0	Award	https://www.asce.org/career-growth/awards-and-honors/hans-albert-einstein-award/hans-albert-einstein-award-past-award-winners	1
2007	ASCE		Any	Hans Albert Einstein Award	J. Dungan Smith	1	0	Award	https://www.asce.org/career-growth/awards-and-honors/hans-albert-einstein-award/hans-albert-einstein-award-past-award-winners	1
2008	ASCE		Any	Hans Albert Einstein Award	Peter R. Wilcock	1	0	Award	https://www.asce.org/career-growth/awards-and-honors/hans-albert-einstein-award/hans-albert-einstein-award-past-award-winners	1
2009	ASCE		Any	Hans Albert Einstein Award	William H. Mcanally	1	0	Award	https://www.asce.org/career-growth/awards-and-honors/hans-albert-einstein-award/hans-albert-einstein-award-past-award-winners	1
2011	ASCE		Any	Hans Albert Einstein Award	Zhao-Yin Wang	1	0	Award	https://www.asce.org/career-growth/awards-and-honors/hans-albert-einstein-award/hans-albert-einstein-award-past-award-winners	1
2012	ASCE		Any	Hans Albert Einstein Award	Panayiotis Diplas	1	0	Award	https://www.asce.org/career-growth/awards-and-honors/hans-albert-einstein-award/hans-albert-einstein-award-past-award-winners	1
2013	ASCE		Any	Hans Albert Einstein Award	Bruce L. McCartney	1	0	Award	https://www.asce.org/career-growth/awards-and-honors/hans-albert-einstein-award/hans-albert-einstein-award-past-award-winners	1
2014	ASCE		Any	Hans Albert Einstein Award	Jonathan M. Nelson	1	0	Award	https://www.asce.org/career-growth/awards-and-honors/hans-albert-einstein-award/hans-albert-einstein-award-past-award-winners	1
2015	ASCE		Any	Hans Albert Einstein Award	Robert Ettema	1	0	Award	https://www.asce.org/career-growth/awards-and-honors/hans-albert-einstein-award/hans-albert-einstein-award-past-award-winners	1
2016	ASCE		Any	Hans Albert Einstein Award	Peggy A. Johnson	0	1	Award	https://www.asce.org/career-growth/awards-and-honors/hans-albert-einstein-award/hans-albert-einstein-award-past-award-winners	1
2017	ASCE		Any	Hans Albert Einstein Award	Vladimir Nikora	1	0	Award	https://www.asce.org/career-growth/awards-and-honors/hans-albert-einstein-award/hans-albert-einstein-award-past-award-winners	1
2018	ASCE		Any	Hans Albert Einstein Award	Thanos Papanicolaou	1	0	Award	https://www.asce.org/career-growth/awards-and-honors/hans-albert-einstein-award/hans-albert-einstein-award-past-award-winners	1
2019	ASCE		Any	Hans Albert Einstein Award	A. Jacob Odgaard	1	0	Award	https://www.asce.org/career-growth/awards-and-honors/hans-albert-einstein-award/hans-albert-einstein-award-past-award-winners	1
2020	ASCE		Any	Hans Albert Einstein Award	Ronald R. Copeland	1	0	Award	https://www.asce.org/career-growth/awards-and-honors/hans-albert-einstein-award/hans-albert-einstein-award-past-award-winners	1
2021	ASCE		Any	Hans Albert Einstein Award	Tian-Jian Hsu	1	0	Award	https://www.asce.org/career-growth/awards-and-honors/hans-albert-einstein-award/hans-albert-einstein-award-past-award-winners	1
2022	ASCE		Any	Hans Albert Einstein Award	Subhasish Dey	1	0	Award	https://www.asce.org/career-growth/awards-and-honors/hans-albert-einstein-award/hans-albert-einstein-award-past-award-winners	1
2023	ASCE		Any	Hans Albert Einstein Award	Hongwei Fang	1	0	Award	https://www.asce.org/career-growth/awards-and-honors/hans-albert-einstein-award/hans-albert-einstein-award-past-award-winners	1
2024	ASCE		Any	Hans Albert Einstein Award	Stanford Gibson	1	0	Award	https://www.asce.org/career-growth/awards-and-honors/hans-albert-einstein-award/hans-albert-einstein-award-past-award-winners	1
2025	ASCE		Any	Hans Albert Einstein Award	Bruce W. Melville	1	0	Award	https://www.asce.org/career-growth/awards-and-honors/hans-albert-einstein-award/hans-albert-einstein-award-past-award-winners	1
1992	AGU	OS	Any	Harald Sverdrup Lecture	Eric Kunze	1	0	Award	https://www.agu.org/honors/sverdrup/past-recipients	1
1993	AGU	OS	Any	Harald Sverdrup Lecture	Mark Cane	1	0	Award	https://www.agu.org/honors/sverdrup/past-recipients	1
1994	AGU	OS	Any	Harald Sverdrup Lecture	Kenneth Johnson	1	0	Award	https://www.agu.org/honors/sverdrup/past-recipients	1
1995	AGU	OS	Any	Harald Sverdrup Lecture	Russ Davis	1	0	Award	https://www.agu.org/honors/sverdrup/past-recipients	1
1996	AGU	OS	Any	Harald Sverdrup Lecture	Michael McCartney	1	0	Award	https://www.agu.org/honors/sverdrup/past-recipients	1
1997	AGU	OS	Any	Harald Sverdrup Lecture	Margaret Delaney	0	1	Award	https://www.agu.org/honors/sverdrup/past-recipients	1
1998	AGU	OS	Any	Harald Sverdrup Lecture	Paul Quay	1	0	Award	https://www.agu.org/honors/sverdrup/past-recipients	1
1999	AGU	OS	Any	Harald Sverdrup Lecture	Michael McPhaden	1	0	Award	https://www.agu.org/honors/sverdrup/past-recipients	1
2000	AGU	OS	Any	Harald Sverdrup Lecture	Cindy Lee	0	1	Award	https://www.agu.org/honors/sverdrup/past-recipients	1
2002	AGU	OS	Any	Harald Sverdrup Lecture	Jorge Sarmiento	1	0	Award	https://www.agu.org/honors/sverdrup/past-recipients	1
2002	AGU	OS	Any	Harald Sverdrup Lecture	William Jenkins	1	0	Award	https://www.agu.org/honors/sverdrup/past-recipients	1
2004	AGU	OS	Any	Harald Sverdrup Lecture	Lawrence Mysak	1	0	Award	https://www.agu.org/honors/sverdrup/past-recipients	1
2004	AGU	OS	Any	Harald Sverdrup Lecture	Alice Alldredge	0	1	Award	https://www.agu.org/honors/sverdrup/past-recipients	1
2006	AGU	OS	Any	Harald Sverdrup Lecture	Barbara Hickey	0	1	Award	https://www.agu.org/honors/sverdrup/past-recipients	1
2006	AGU	OS	Any	Harald Sverdrup Lecture	Edouard Bard	1	0	Award	https://www.agu.org/honors/sverdrup/past-recipients	1
2008	AGU	OS	Any	Harald Sverdrup Lecture	Rana Fine	0	1	Award	https://www.agu.org/honors/sverdrup/past-recipients	1
2008	AGU	OS	Any	Harald Sverdrup Lecture	Victoria Fabry	0	1	Award	https://www.agu.org/honors/sverdrup/past-recipients	1
2010	AGU	OS	Any	Harald Sverdrup Lecture	Charles Eriksen	1	0	Award	https://www.agu.org/honors/sverdrup/past-recipients	1
2010	AGU	OS	Any	Harald Sverdrup Lecture	Robert Anderson	1	0	Award	https://www.agu.org/honors/sverdrup/past-recipients	1
2012	AGU	OS	Any	Harald Sverdrup Lecture	Deborah Steinberg	0	1	Award	https://www.agu.org/honors/sverdrup/past-recipients	1
2012	AGU	OS	Any	Harald Sverdrup Lecture	Lisa Levin	0	1	Award	https://www.agu.org/honors/sverdrup/past-recipients	1
2014	AGU	OS	Any	Harald Sverdrup Lecture	Dennis Hansell	1	0	Award	https://www.agu.org/honors/sverdrup/past-recipients	1
2014	AGU	OS	Any	Harald Sverdrup Lecture	Steven Emerson	1	0	Award	https://www.agu.org/honors/sverdrup/past-recipients	1
2016	AGU	OS	Any	Harald Sverdrup Lecture	Susan Anne Wijffels	0	1	Award	https://www.agu.org/honors/sverdrup/past-recipients	1
2016	AGU	OS	Any	Harald Sverdrup Lecture	Fiammetta Straneo	0	1	Award	https://www.agu.org/honors/sverdrup/past-recipients	1
2018	AGU	OS	Any	Harald Sverdrup Lecture	Sybil Seitzinger	0	1	Award	https://www.agu.org/honors/sverdrup/past-recipients	1
2018	AGU	OS	Any	Harald Sverdrup Lecture	Raymond Schmitt	1	0	Award	https://www.agu.org/honors/sverdrup/past-recipients	1
2019	AGU	OS	Any	Harald Sverdrup Lecture	Mary-Louise Timmermans	0	1	Award	https://www.agu.org/honors/sverdrup/past-recipients	1
2020	AGU	OS	Any	Harald Sverdrup Lecture	Arnold Gordon	1	0	Award	https://www.agu.org/honors/sverdrup/past-recipients	1
2021	AGU	OS	Any	Harald Sverdrup Lecture	Verena Tunnicliffe	0	1	Award	https://www.agu.org/honors/sverdrup/past-recipients	1
2022	AGU	OS	Any	Harald Sverdrup Lecture	Raffaele Ferrari	1	0	Award	https://www.agu.org/honors/sverdrup/past-recipients	1
2023	AGU	OS	Any	Harald Sverdrup Lecture	Ronnie Glud	1	0	Award	https://www.agu.org/honors/sverdrup/past-recipients	1
2024	AGU	OS	Any	Harald Sverdrup Lecture	Antonietta Capotondi	0	1	Award	https://www.agu.org/honors/sverdrup/past-recipients	1
1979	COPRI		Late	International Coastal Engineering Award	Bernard Le Mehaute	1	0	Award	https://www.asce.org/career-growth/awards-and-honors/international-coastal-engineering-award/international-coastal-engineering-award-past-award-winners	1
1980	COPRI		Late	International Coastal Engineering Award	William J. Herron, Jr.	1	0	Award	https://www.asce.org/career-growth/awards-and-honors/international-coastal-engineering-award/international-coastal-engineering-award-past-award-winners	1
1981	COPRI		Late	International Coastal Engineering Award	Kiyoshi Horikawa	1	0	Award	https://www.asce.org/career-growth/awards-and-honors/international-coastal-engineering-award/international-coastal-engineering-award-past-award-winners	1
1982	COPRI		Late	International Coastal Engineering Award	Morrough P. O'Brien	1	0	Award	https://www.asce.org/career-growth/awards-and-honors/international-coastal-engineering-award/international-coastal-engineering-award-past-award-winners	1
1983	COPRI		Late	International Coastal Engineering Award	Robert G. Dean	1	0	Award	https://www.asce.org/career-growth/awards-and-honors/international-coastal-engineering-award/international-coastal-engineering-award-past-award-winners	1
1984	COPRI		Late	International Coastal Engineering Award	Michael S. Longuet-Higgins	1	0	Award	https://www.asce.org/career-growth/awards-and-honors/international-coastal-engineering-award/international-coastal-engineering-award-past-award-winners	1
1985	COPRI		Late	International Coastal Engineering Award	Robert Wiegel	1	0	Award	https://www.asce.org/career-growth/awards-and-honors/international-coastal-engineering-award/international-coastal-engineering-award-past-award-winners	1
1986	COPRI		Late	International Coastal Engineering Award	Eco Wiebe Bijker	1	0	Award	https://www.asce.org/career-growth/awards-and-honors/international-coastal-engineering-award/international-coastal-engineering-award-past-award-winners	1
1987	COPRI		Late	International Coastal Engineering Award	Joe W. Johnson	1	0	Award	https://www.asce.org/career-growth/awards-and-honors/international-coastal-engineering-award/international-coastal-engineering-award-past-award-winners	1
1988	COPRI		Late	International Coastal Engineering Award	Douglas L. Inman	1	0	Award	https://www.asce.org/career-growth/awards-and-honors/international-coastal-engineering-award/international-coastal-engineering-award-past-award-winners	1
1989	COPRI		Late	International Coastal Engineering Award	Yoshimi Goda	1	0	Award	https://www.asce.org/career-growth/awards-and-honors/international-coastal-engineering-award/international-coastal-engineering-award-past-award-winners	1
1990	COPRI		Late	International Coastal Engineering Award	Jurjen A. Battjes	1	0	Award	https://www.asce.org/career-growth/awards-and-honors/international-coastal-engineering-award/international-coastal-engineering-award-past-award-winners	1
1991	COPRI		Late	International Coastal Engineering Award	Thorndike Saville, Jr.	1	0	Award	https://www.asce.org/career-growth/awards-and-honors/international-coastal-engineering-award/international-coastal-engineering-award-past-award-winners	1
1992	COPRI		Late	International Coastal Engineering Award	Frederick L. W. Tang	1	0	Award	https://www.asce.org/career-growth/awards-and-honors/international-coastal-engineering-award/international-coastal-engineering-award-past-award-winners	1
1993	COPRI		Late	International Coastal Engineering Award	John B. Herbich	1	0	Award	https://www.asce.org/career-growth/awards-and-honors/international-coastal-engineering-award/international-coastal-engineering-award-past-award-winners	1
1994	COPRI		Late	International Coastal Engineering Award	Leon E. Borgman	1	0	Award	https://www.asce.org/career-growth/awards-and-honors/international-coastal-engineering-award/international-coastal-engineering-award-past-award-winners	1
1995	COPRI		Late	International Coastal Engineering Award	Chiang C. Mei	1	0	Award	https://www.asce.org/career-growth/awards-and-honors/international-coastal-engineering-award/international-coastal-engineering-award-past-award-winners	1
1996	COPRI		Late	International Coastal Engineering Award	Nobuo Shuto	1	0	Award	https://www.asce.org/career-growth/awards-and-honors/international-coastal-engineering-award/international-coastal-engineering-award-past-award-winners	1
1997	COPRI		Late	International Coastal Engineering Award	Billy L. Edge	1	0	Award	https://www.asce.org/career-growth/awards-and-honors/international-coastal-engineering-award/international-coastal-engineering-award-past-award-winners	1
1998	COPRI		Late	International Coastal Engineering Award	Orville T. Magoon	1	0	Award	https://www.asce.org/career-growth/awards-and-honors/international-coastal-engineering-award/international-coastal-engineering-award-past-award-winners	1
1999	COPRI		Late	International Coastal Engineering Award	Robert A. Dalrymple	1	0	Award	https://www.asce.org/career-growth/awards-and-honors/international-coastal-engineering-award/international-coastal-engineering-award-past-award-winners	1
2000	COPRI		Late	International Coastal Engineering Award	Torben Sorensen	1	0	Award	https://www.asce.org/career-growth/awards-and-honors/international-coastal-engineering-award/international-coastal-engineering-award-past-award-winners	1
2001	COPRI		Late	International Coastal Engineering Award	Ole S. Madsen	1	0	Award	https://www.asce.org/career-growth/awards-and-honors/international-coastal-engineering-award/international-coastal-engineering-award-past-award-winners	1
2002	COPRI		Late	International Coastal Engineering Award	Per Bruun	1	0	Award	https://www.asce.org/career-growth/awards-and-honors/international-coastal-engineering-award/international-coastal-engineering-award-past-award-winners	1
2003	COPRI		Late	International Coastal Engineering Award	Fredric Raichlen	1	0	Award	https://www.asce.org/career-growth/awards-and-honors/international-coastal-engineering-award/international-coastal-engineering-award-past-award-winners	1
2004	COPRI		Late	International Coastal Engineering Award	Philip Li-Fan Liu	1	0	Award	https://www.asce.org/career-growth/awards-and-honors/international-coastal-engineering-award/international-coastal-engineering-award-past-award-winners	1
2005	COPRI		Late	International Coastal Engineering Award	Ib Arne Svendsen	1	0	Award	https://www.asce.org/career-growth/awards-and-honors/international-coastal-engineering-award/international-coastal-engineering-award-past-award-winners	1
2006	COPRI		Late	International Coastal Engineering Award	J. William Kamphuis	1	0	Award	https://www.asce.org/career-growth/awards-and-honors/international-coastal-engineering-award/international-coastal-engineering-award-past-award-winners	1
2007	COPRI		Late	International Coastal Engineering Award	Edward B. Thornton	1	0	Award	https://www.asce.org/career-growth/awards-and-honors/international-coastal-engineering-award/international-coastal-engineering-award-past-award-winners	1
2008	COPRI		Late	International Coastal Engineering Award	Ronald M. Noble	1	0	Award	https://www.asce.org/career-growth/awards-and-honors/international-coastal-engineering-award/international-coastal-engineering-award-past-award-winners	1
2009	COPRI		Late	International Coastal Engineering Award	Hans F. Burcharth	1	0	Award	https://www.asce.org/career-growth/awards-and-honors/international-coastal-engineering-award/international-coastal-engineering-award-past-award-winners	1
2010	COPRI		Late	International Coastal Engineering Award	Nobuhisa Kobayashi	1	0	Award	https://www.asce.org/career-growth/awards-and-honors/international-coastal-engineering-award/international-coastal-engineering-award-past-award-winners	1
2011	COPRI		Late	International Coastal Engineering Award	Miguel A. Losada Rodriguez	1	0	Award	https://www.asce.org/career-growth/awards-and-honors/international-coastal-engineering-award/international-coastal-engineering-award-past-award-winners	1
2012	COPRI		Late	International Coastal Engineering Award	Shigeo Takahashi	1	0	Award	https://www.asce.org/career-growth/awards-and-honors/international-coastal-engineering-award/international-coastal-engineering-award-past-award-winners	1
2013	COPRI		Late	International Coastal Engineering Award	Donald T. Resio	1	0	Award	https://www.asce.org/career-growth/awards-and-honors/international-coastal-engineering-award/international-coastal-engineering-award-past-award-winners	1
2014	COPRI		Late	International Coastal Engineering Award	Byung Ho Choi	1	0	Award	https://www.asce.org/career-growth/awards-and-honors/international-coastal-engineering-award/international-coastal-engineering-award-past-award-winners	1
2015	COPRI		Late	International Coastal Engineering Award	Marcellinus J. F. Stive	1	0	Award	https://www.asce.org/career-growth/awards-and-honors/international-coastal-engineering-award/international-coastal-engineering-award-past-award-winners	1
2016	COPRI		Late	International Coastal Engineering Award	David R. Basco	1	0	Award	https://www.asce.org/career-growth/awards-and-honors/international-coastal-engineering-award/international-coastal-engineering-award-past-award-winners	1
2017	COPRI		Late	International Coastal Engineering Award	Dano Roelvink	1	0	Award	https://www.asce.org/career-growth/awards-and-honors/international-coastal-engineering-award/international-coastal-engineering-award-past-award-winners	1
2018	COPRI		Late	International Coastal Engineering Award	James T. Kirby, Jr.	1	0	Award	https://www.asce.org/career-growth/awards-and-honors/international-coastal-engineering-award/international-coastal-engineering-award-past-award-winners	1
2019	COPRI		Late	International Coastal Engineering Award	Costas E. Synolakis	1	0	Award	https://www.asce.org/career-growth/awards-and-honors/international-coastal-engineering-award/international-coastal-engineering-award-past-award-winners	1
2020	COPRI		Late	International Coastal Engineering Award	Kyung-Duck Suh	1	0	Award	https://www.asce.org/career-growth/awards-and-honors/international-coastal-engineering-award/international-coastal-engineering-award-past-award-winners	1
2021	COPRI		Late	International Coastal Engineering Award	Peter Nielsen	1	0	Award	https://www.asce.org/career-growth/awards-and-honors/international-coastal-engineering-award/international-coastal-engineering-award-past-award-winners	1
2022	COPRI		Late	International Coastal Engineering Award	Jane McKee Smith	0	1	Award	https://www.asce.org/career-growth/awards-and-honors/international-coastal-engineering-award/international-coastal-engineering-award-past-award-winners	1
2024	COPRI		Late	International Coastal Engineering Award	Inigo J. Losada	1	0	Award	https://www.asce.org/career-growth/awards-and-honors/international-coastal-engineering-award/international-coastal-engineering-award-past-award-winners	1
2025	COPRI		Late	International Coastal Engineering Award	Richard A. Luettich	1	0	Award	https://www.asce.org/career-growth/awards-and-honors/international-coastal-engineering-award/international-coastal-engineering-award-past-award-winners	1
1985	PIANC		Early	International De Paepe-Willems Award	Jonathan D. SIMM	1	0	Award	https://www.pianc.org/award/de-paepe-willems-award/	1
1986	PIANC		Early	International De Paepe-Willems Award	Luc HAMM	1	0	Award	https://www.pianc.org/award/de-paepe-willems-award/	1
1986	PIANC		Early	International De Paepe-Willems Award	Jane V. SMALLMAN (Dr)	0	1	Award	https://www.pianc.org/award/de-paepe-willems-award/	1
1987	PIANC		Early	International De Paepe-Willems Award	Knott	1	0	Award	https://www.pianc.org/award/de-paepe-willems-award/	1
1988	PIANC		Early	International De Paepe-Willems Award	John L. JAEGER	1	0	Award	https://www.pianc.org/award/de-paepe-willems-award/	1
1989	PIANC		Early	International De Paepe-Willems Award	Ph. RIGO	1	0	Award	https://www.pianc.org/award/de-paepe-willems-award/	1
1990	PIANC		Early	International De Paepe-Willems Award	R.D. DAVINROY	1	0	Award	https://www.pianc.org/award/de-paepe-willems-award/	1
1991	PIANC		Early	International De Paepe-Willems Award	A. LAMRINI	1	0	Award	https://www.pianc.org/award/de-paepe-willems-award/	1
1992	PIANC		Early	International De Paepe-Willems Award	Guy COLLILIEUX	1	0	Award	https://www.pianc.org/award/de-paepe-willems-award/	1
1994	PIANC		Early	International De Paepe-Willems Award	Eleni PAIPAI	0	1	Award	https://www.pianc.org/award/de-paepe-willems-award/	1
1995	PIANC		Early	International De Paepe-Willems Award	D. REEVE	1	0	Award	https://www.pianc.org/award/de-paepe-willems-award/	1
1996	PIANC		Early	International De Paepe-Willems Award	P. Ph. A. C. SAVENIJE	1	0	Award	https://www.pianc.org/award/de-paepe-willems-award/	1
1997	PIANC		Early	International De Paepe-Willems Award	Jennifer L. IRISH	0	1	Award	https://www.pianc.org/award/de-paepe-willems-award/	1
1998	PIANC		Early	International De Paepe-Willems Award	Jos� R. IRIBARREN	1	0	Award	https://www.pianc.org/award/de-paepe-willems-award/	1
1999	PIANC		Early	International De Paepe-Willems Award	Francisco L. MARTIN	1	0	Award	https://www.pianc.org/award/de-paepe-willems-award/	1
2001	PIANC		Early	International De Paepe-Willems Award	P. TROCH	1	0	Award	https://www.pianc.org/award/de-paepe-willems-award/	1
2002	PIANC		Early	International De Paepe-Willems Award	M. CLARKE	1	0	Award	https://www.pianc.org/award/de-paepe-willems-award/	1
2003	PIANC		Early	International De Paepe-Willems Award	H. SCH�TTRUMPF	1	0	Award	https://www.pianc.org/award/de-paepe-willems-award/	1
2004	PIANC		Early	International De Paepe-Willems Award	E. FAGANELLO	1	0	Award	https://www.pianc.org/award/de-paepe-willems-award/	1
2005	PIANC		Early	International De Paepe-Willems Award	J.L. LARA	1	0	Award	https://www.pianc.org/award/de-paepe-willems-award/	1
2006	PIANC		Early	International De Paepe-Willems Award	M. BLECK	1	0	Award	https://www.pianc.org/award/de-paepe-willems-award/	1
2007	PIANC		Early	International De Paepe-Willems Award	A.A. ROUBOS	1	0	Award	https://www.pianc.org/award/de-paepe-willems-award/	1
2008	PIANC		Early	International De Paepe-Willems Award	W.C. GLAMORE	1	0	Award	https://www.pianc.org/award/de-paepe-willems-award/	1
2009	PIANC		Early	International De Paepe-Willems Award	Y.J.G. van KRUCHTEN	0	1	Award	https://www.pianc.org/award/de-paepe-willems-award/	1
2010	PIANC		Early	International De Paepe-Willems Award	T. GERNAY	1	0	Award	https://www.pianc.org/award/de-paepe-willems-award/	1
2012	PIANC		Early	International De Paepe-Willems Award	H.D. JUMELET	1	0	Award	https://www.pianc.org/award/de-paepe-willems-award/	1
2013	PIANC		Early	International De Paepe-Willems Award	H. MATSUSHITA	1	0	Award	https://www.pianc.org/award/de-paepe-willems-award/	1
2014	PIANC		Early	International De Paepe-Willems Award	M. RUSTELL	1	0	Award	https://www.pianc.org/award/de-paepe-willems-award/	1
2015	PIANC		Early	International De Paepe-Willems Award	Sebastian SOLARI	1	0	Award	https://www.pianc.org/award/de-paepe-willems-award/	1
2016	PIANC		Early	International De Paepe-Willems Award	Matthew McCARTY	1	0	Award	https://www.pianc.org/award/de-paepe-willems-award/	1
2017	PIANC		Early	International De Paepe-Willems Award	Boudewijn DECROP	1	0	Award	https://www.pianc.org/award/de-paepe-willems-award/	1
2018	PIANC		Early	International De Paepe-Willems Award	Kenichi MIZUNO	1	0	Award	https://www.pianc.org/award/de-paepe-willems-award/	1
2019	PIANC		Early	International De Paepe-Willems Award	Saber ELSAYED	1	0	Award	https://www.pianc.org/award/de-paepe-willems-award/	1
2020	PIANC		Early	International De Paepe-Willems Award	Ben POPOVICH	1	0	Award	https://www.pianc.org/award/de-paepe-willems-award/	1
2021	PIANC		Early	International De Paepe-Willems Award	Sanaz HADADPOUR	0	1	Award	https://www.pianc.org/award/de-paepe-willems-award/	1
2022	PIANC		Early	International De Paepe-Willems Award	Libby FREEMAN	0	1	Award	https://www.pianc.org/award/de-paepe-willems-award/	1
2023	PIANC		Early	International De Paepe-Willems Award	Jurjen De Jong	1	0	Award	https://www.pianc.org/award/de-paepe-willems-award/	1
2023	PIANC		Early	International De Paepe-Willems Award	Marvin Kastner	1	0	Award	https://www.pianc.org/award/de-paepe-willems-award/	1
2006	EGU	SSP	Late	Jean Baptiste Lamarck Medal	Judith McKenzie	0	1	Award	https://www.egu.eu/awards-medals/jean-baptiste-lamarck/	1
2007	EGU	SSP	Late	Jean Baptiste Lamarck Medal	Alessandro Montanari	1	0	Award	https://www.egu.eu/awards-medals/jean-baptiste-lamarck/	1
2008	EGU	SSP	Late	Jean Baptiste Lamarck Medal	Franz Theodor Fursich	1	0	Award	https://www.egu.eu/awards-medals/jean-baptiste-lamarck/	1
2009	EGU	SSP	Late	Jean Baptiste Lamarck Medal	Maurice Tucker	1	0	Award	https://www.egu.eu/awards-medals/jean-baptiste-lamarck/	1
2010	EGU	SSP	Late	Jean Baptiste Lamarck Medal	Felix Gradstein	1	0	Award	https://www.egu.eu/awards-medals/jean-baptiste-lamarck/	1
2011	EGU	SSP	Late	Jean Baptiste Lamarck Medal	Malcolm Barrie Hart	1	0	Award	https://www.egu.eu/awards-medals/jean-baptiste-lamarck/	1
2012	EGU	SSP	Late	Jean Baptiste Lamarck Medal	Emiliano Mutti	1	0	Award	https://www.egu.eu/awards-medals/jean-baptiste-lamarck/	1
2013	EGU	SSP	Late	Jean Baptiste Lamarck Medal	Helmut Weissert	1	0	Award	https://www.egu.eu/awards-medals/jean-baptiste-lamarck/	1
2014	EGU	SSP	Late	Jean Baptiste Lamarck Medal	Isabella Premoli Silva	0	1	Award	https://www.egu.eu/awards-medals/jean-baptiste-lamarck/	1
2015	EGU	SSP	Late	Jean Baptiste Lamarck Medal	Wolfgang Schlager	1	0	Award	https://www.egu.eu/awards-medals/jean-baptiste-lamarck/	1
2016	EGU	SSP	Late	Jean Baptiste Lamarck Medal	Lucas Lourens	1	0	Award	https://www.egu.eu/awards-medals/jean-baptiste-lamarck/	1
2017	EGU	SSP	Late	Jean Baptiste Lamarck Medal	Paul Wignall	1	0	Award	https://www.egu.eu/awards-medals/jean-baptiste-lamarck/	1
2018	EGU	SSP	Late	Jean Baptiste Lamarck Medal	James Best	1	0	Award	https://www.egu.eu/awards-medals/jean-baptiste-lamarck/	1
2019	EGU	SSP	Late	Jean Baptiste Lamarck Medal	Isabel Montanez	0	1	Award	https://www.egu.eu/awards-medals/jean-baptiste-lamarck/	1
2020	EGU	SSP	Late	Jean Baptiste Lamarck Medal	Michael Benton	1	0	Award	https://www.egu.eu/awards-medals/jean-baptiste-lamarck/	1
2021	EGU	SSP	Late	Jean Baptiste Lamarck Medal	Andreas Strasser	1	0	Award	https://www.egu.eu/awards-medals/jean-baptiste-lamarck/	1
2022	EGU	SSP	Late	Jean Baptiste Lamarck Medal	Elizabetta Erba	0	1	Award	https://www.egu.eu/awards-medals/jean-baptiste-lamarck/	1
2023	EGU	SSP	Late	Jean Baptiste Lamarck Medal	David Harper	1	0	Award	https://www.egu.eu/awards-medals/jean-baptiste-lamarck/	1
2024	EGU	SSP	Late	Jean Baptiste Lamarck Medal	Silvia Frisia	0	1	Award	https://www.egu.eu/awards-medals/jean-baptiste-lamarck/	1
2025	EGU	SSP	Late	Jean Baptiste Lamarck Medal	Donald Ross Prothero	1	0	Award	https://www.egu.eu/awards-medals/jean-baptiste-lamarck/	1
1978	COPRI		Any	John G. Moffatt�Frank E. Nichol Harbor and Coastal Engineering Award	Robert L. Wiegel	1	0	Award	https://www.asce.org/career-growth/awards-and-honors/john-g-moffatt-frank-e-nichol-harbor-and-coastal-engineering-award/john-g-moffatt-frank-e-nichol-harbor-and-coastal-engineering-award-past-award-winners	1
1979	COPRI		Any	John G. Moffatt�Frank E. Nichol Harbor and Coastal Engineering Award	Thorndike Saville, Jr.	1	0	Award	https://www.asce.org/career-growth/awards-and-honors/john-g-moffatt-frank-e-nichol-harbor-and-coastal-engineering-award/john-g-moffatt-frank-e-nichol-harbor-and-coastal-engineering-award-past-award-winners	1
1980	COPRI		Any	John G. Moffatt�Frank E. Nichol Harbor and Coastal Engineering Award	Omar J. Lillievang	1	0	Award	https://www.asce.org/career-growth/awards-and-honors/john-g-moffatt-frank-e-nichol-harbor-and-coastal-engineering-award/john-g-moffatt-frank-e-nichol-harbor-and-coastal-engineering-award-past-award-winners	1
1981	COPRI		Any	John G. Moffatt�Frank E. Nichol Harbor and Coastal Engineering Award	Joe W. Johnson	1	0	Award	https://www.asce.org/career-growth/awards-and-honors/john-g-moffatt-frank-e-nichol-harbor-and-coastal-engineering-award/john-g-moffatt-frank-e-nichol-harbor-and-coastal-engineering-award-past-award-winners	1
1982	COPRI		Any	John G. Moffatt�Frank E. Nichol Harbor and Coastal Engineering Award	James W. Dunham	1	0	Award	https://www.asce.org/career-growth/awards-and-honors/john-g-moffatt-frank-e-nichol-harbor-and-coastal-engineering-award/john-g-moffatt-frank-e-nichol-harbor-and-coastal-engineering-award-past-award-winners	1
1983	COPRI		Any	John G. Moffatt�Frank E. Nichol Harbor and Coastal Engineering Award	Basil W. Wilson	1	0	Award	https://www.asce.org/career-growth/awards-and-honors/john-g-moffatt-frank-e-nichol-harbor-and-coastal-engineering-award/john-g-moffatt-frank-e-nichol-harbor-and-coastal-engineering-award-past-award-winners	1
1984	COPRI		Any	John G. Moffatt�Frank E. Nichol Harbor and Coastal Engineering Award	Charles C. Calhoun, Jr.	1	0	Award	https://www.asce.org/career-growth/awards-and-honors/john-g-moffatt-frank-e-nichol-harbor-and-coastal-engineering-award/john-g-moffatt-frank-e-nichol-harbor-and-coastal-engineering-award-past-award-winners	1
1985	COPRI		Any	John G. Moffatt�Frank E. Nichol Harbor and Coastal Engineering Award	John H. Nath	1	0	Award	https://www.asce.org/career-growth/awards-and-honors/john-g-moffatt-frank-e-nichol-harbor-and-coastal-engineering-award/john-g-moffatt-frank-e-nichol-harbor-and-coastal-engineering-award-past-award-winners	1
1986	COPRI		Any	John G. Moffatt�Frank E. Nichol Harbor and Coastal Engineering Award	Eugene H. Harlow	1	0	Award	https://www.asce.org/career-growth/awards-and-honors/john-g-moffatt-frank-e-nichol-harbor-and-coastal-engineering-award/john-g-moffatt-frank-e-nichol-harbor-and-coastal-engineering-award-past-award-winners	1
1987	COPRI		Any	John G. Moffatt�Frank E. Nichol Harbor and Coastal Engineering Award	Robert G. Dean	1	0	Award	https://www.asce.org/career-growth/awards-and-honors/john-g-moffatt-frank-e-nichol-harbor-and-coastal-engineering-award/john-g-moffatt-frank-e-nichol-harbor-and-coastal-engineering-award-past-award-winners	1
1988	COPRI		Any	John G. Moffatt�Frank E. Nichol Harbor and Coastal Engineering Award	Charles Bretschneider	1	0	Award	https://www.asce.org/career-growth/awards-and-honors/john-g-moffatt-frank-e-nichol-harbor-and-coastal-engineering-award/john-g-moffatt-frank-e-nichol-harbor-and-coastal-engineering-award-past-award-winners	1
1989	COPRI		Any	John G. Moffatt�Frank E. Nichol Harbor and Coastal Engineering Award	Robert Hoffmaster	1	0	Award	https://www.asce.org/career-growth/awards-and-honors/john-g-moffatt-frank-e-nichol-harbor-and-coastal-engineering-award/john-g-moffatt-frank-e-nichol-harbor-and-coastal-engineering-award-past-award-winners	1
1990	COPRI		Any	John G. Moffatt�Frank E. Nichol Harbor and Coastal Engineering Award	Orville Magoon	1	0	Award	https://www.asce.org/career-growth/awards-and-honors/john-g-moffatt-frank-e-nichol-harbor-and-coastal-engineering-award/john-g-moffatt-frank-e-nichol-harbor-and-coastal-engineering-award-past-award-winners	1
1991	COPRI		Any	John G. Moffatt�Frank E. Nichol Harbor and Coastal Engineering Award	Ray B. Krone	1	0	Award	https://www.asce.org/career-growth/awards-and-honors/john-g-moffatt-frank-e-nichol-harbor-and-coastal-engineering-award/john-g-moffatt-frank-e-nichol-harbor-and-coastal-engineering-award-past-award-winners	1
1992	COPRI		Any	John G. Moffatt�Frank E. Nichol Harbor and Coastal Engineering Award	Chiang C. Mei	1	0	Award	https://www.asce.org/career-growth/awards-and-honors/john-g-moffatt-frank-e-nichol-harbor-and-coastal-engineering-award/john-g-moffatt-frank-e-nichol-harbor-and-coastal-engineering-award-past-award-winners	1
1993	COPRI		Any	John G. Moffatt�Frank E. Nichol Harbor and Coastal Engineering Award	J. Richard Weggel	1	0	Award	https://www.asce.org/career-growth/awards-and-honors/john-g-moffatt-frank-e-nichol-harbor-and-coastal-engineering-award/john-g-moffatt-frank-e-nichol-harbor-and-coastal-engineering-award-past-award-winners	1
1994	COPRI		Any	John G. Moffatt�Frank E. Nichol Harbor and Coastal Engineering Award	Fredric Raichlen	1	0	Award	https://www.asce.org/career-growth/awards-and-honors/john-g-moffatt-frank-e-nichol-harbor-and-coastal-engineering-award/john-g-moffatt-frank-e-nichol-harbor-and-coastal-engineering-award-past-award-winners	1
1995	COPRI		Any	John G. Moffatt�Frank E. Nichol Harbor and Coastal Engineering Award	Jay B. Weidler	1	0	Award	https://www.asce.org/career-growth/awards-and-honors/john-g-moffatt-frank-e-nichol-harbor-and-coastal-engineering-award/john-g-moffatt-frank-e-nichol-harbor-and-coastal-engineering-award-past-award-winners	1
1996	COPRI		Any	John G. Moffatt�Frank E. Nichol Harbor and Coastal Engineering Award	Robert A. Dalrymple	1	0	Award	https://www.asce.org/career-growth/awards-and-honors/john-g-moffatt-frank-e-nichol-harbor-and-coastal-engineering-award/john-g-moffatt-frank-e-nichol-harbor-and-coastal-engineering-award-past-award-winners	1
1997	COPRI		Any	John G. Moffatt�Frank E. Nichol Harbor and Coastal Engineering Award	Philip L.-F Liu	1	0	Award	https://www.asce.org/career-growth/awards-and-honors/john-g-moffatt-frank-e-nichol-harbor-and-coastal-engineering-award/john-g-moffatt-frank-e-nichol-harbor-and-coastal-engineering-award-past-award-winners	1
1998	COPRI		Any	John G. Moffatt�Frank E. Nichol Harbor and Coastal Engineering Award	Billy L. Edge	1	0	Award	https://www.asce.org/career-growth/awards-and-honors/john-g-moffatt-frank-e-nichol-harbor-and-coastal-engineering-award/john-g-moffatt-frank-e-nichol-harbor-and-coastal-engineering-award-past-award-winners	1
1999	COPRI		Any	John G. Moffatt�Frank E. Nichol Harbor and Coastal Engineering Award	Kenneth M. Childs	1	0	Award	https://www.asce.org/career-growth/awards-and-honors/john-g-moffatt-frank-e-nichol-harbor-and-coastal-engineering-award/john-g-moffatt-frank-e-nichol-harbor-and-coastal-engineering-award-past-award-winners	1
2000	COPRI		Any	John G. Moffatt�Frank E. Nichol Harbor and Coastal Engineering Award	Richard J. Seymour	1	0	Award	https://www.asce.org/career-growth/awards-and-honors/john-g-moffatt-frank-e-nichol-harbor-and-coastal-engineering-award/john-g-moffatt-frank-e-nichol-harbor-and-coastal-engineering-award-past-award-winners	1
2001	COPRI		Any	John G. Moffatt�Frank E. Nichol Harbor and Coastal Engineering Award	Walter D. Ritchie	1	0	Award	https://www.asce.org/career-growth/awards-and-honors/john-g-moffatt-frank-e-nichol-harbor-and-coastal-engineering-award/john-g-moffatt-frank-e-nichol-harbor-and-coastal-engineering-award-past-award-winners	1
2003	COPRI		Any	John G. Moffatt�Frank E. Nichol Harbor and Coastal Engineering Award	Nobuhisa Kobayashi	1	0	Award	https://www.asce.org/career-growth/awards-and-honors/john-g-moffatt-frank-e-nichol-harbor-and-coastal-engineering-award/john-g-moffatt-frank-e-nichol-harbor-and-coastal-engineering-award-past-award-winners	1
2004	COPRI		Any	John G. Moffatt�Frank E. Nichol Harbor and Coastal Engineering Award	Richard A. Woodman	1	0	Award	https://www.asce.org/career-growth/awards-and-honors/john-g-moffatt-frank-e-nichol-harbor-and-coastal-engineering-award/john-g-moffatt-frank-e-nichol-harbor-and-coastal-engineering-award-past-award-winners	1
2005	COPRI		Any	John G. Moffatt�Frank E. Nichol Harbor and Coastal Engineering Award	Karyn M. Erickson	0	1	Award	https://www.asce.org/career-growth/awards-and-honors/john-g-moffatt-frank-e-nichol-harbor-and-coastal-engineering-award/john-g-moffatt-frank-e-nichol-harbor-and-coastal-engineering-award-past-award-winners	1
2006	COPRI		Any	John G. Moffatt�Frank E. Nichol Harbor and Coastal Engineering Award	Dennis V. Padron	1	0	Award	https://www.asce.org/career-growth/awards-and-honors/john-g-moffatt-frank-e-nichol-harbor-and-coastal-engineering-award/john-g-moffatt-frank-e-nichol-harbor-and-coastal-engineering-award-past-award-winners	1
2007	COPRI		Any	John G. Moffatt�Frank E. Nichol Harbor and Coastal Engineering Award	Robert M. Engler	1	0	Award	https://www.asce.org/career-growth/awards-and-honors/john-g-moffatt-frank-e-nichol-harbor-and-coastal-engineering-award/john-g-moffatt-frank-e-nichol-harbor-and-coastal-engineering-award-past-award-winners	1
2008	COPRI		Any	John G. Moffatt�Frank E. Nichol Harbor and Coastal Engineering Award	Vijay Panchang	1	0	Award	https://www.asce.org/career-growth/awards-and-honors/john-g-moffatt-frank-e-nichol-harbor-and-coastal-engineering-award/john-g-moffatt-frank-e-nichol-harbor-and-coastal-engineering-award-past-award-winners	1
2009	COPRI		Any	John G. Moffatt�Frank E. Nichol Harbor and Coastal Engineering Award	Ronald M. Noble	1	0	Award	https://www.asce.org/career-growth/awards-and-honors/john-g-moffatt-frank-e-nichol-harbor-and-coastal-engineering-award/john-g-moffatt-frank-e-nichol-harbor-and-coastal-engineering-award-past-award-winners	1
2010	COPRI		Any	John G. Moffatt�Frank E. Nichol Harbor and Coastal Engineering Award	John W. Gaythewaite	1	0	Award	https://www.asce.org/career-growth/awards-and-honors/john-g-moffatt-frank-e-nichol-harbor-and-coastal-engineering-award/john-g-moffatt-frank-e-nichol-harbor-and-coastal-engineering-award-past-award-winners	1
2011	COPRI		Any	John G. Moffatt�Frank E. Nichol Harbor and Coastal Engineering Award	James T. Kirby	1	0	Award	https://www.asce.org/career-growth/awards-and-honors/john-g-moffatt-frank-e-nichol-harbor-and-coastal-engineering-award/john-g-moffatt-frank-e-nichol-harbor-and-coastal-engineering-award-past-award-winners	1
2013	COPRI		Any	John G. Moffatt�Frank E. Nichol Harbor and Coastal Engineering Award	Larry W. Nye	1	0	Award	https://www.asce.org/career-growth/awards-and-honors/john-g-moffatt-frank-e-nichol-harbor-and-coastal-engineering-award/john-g-moffatt-frank-e-nichol-harbor-and-coastal-engineering-award-past-award-winners	1
2014	COPRI		Any	John G. Moffatt�Frank E. Nichol Harbor and Coastal Engineering Award	Michael A. Jordan	1	0	Award	https://www.asce.org/career-growth/awards-and-honors/john-g-moffatt-frank-e-nichol-harbor-and-coastal-engineering-award/john-g-moffatt-frank-e-nichol-harbor-and-coastal-engineering-award-past-award-winners	1
2015	COPRI		Any	John G. Moffatt�Frank E. Nichol Harbor and Coastal Engineering Award	Costas Emmanuel Synolakis	1	0	Award	https://www.asce.org/career-growth/awards-and-honors/john-g-moffatt-frank-e-nichol-harbor-and-coastal-engineering-award/john-g-moffatt-frank-e-nichol-harbor-and-coastal-engineering-award-past-award-winners	1
2016	COPRI		Any	John G. Moffatt�Frank E. Nichol Harbor and Coastal Engineering Award	Stanley M. White	1	0	Award	https://www.asce.org/career-growth/awards-and-honors/john-g-moffatt-frank-e-nichol-harbor-and-coastal-engineering-award/john-g-moffatt-frank-e-nichol-harbor-and-coastal-engineering-award-past-award-winners	1
2017	COPRI		Any	John G. Moffatt�Frank E. Nichol Harbor and Coastal Engineering Award	Inigo Javier Losada	1	0	Award	https://www.asce.org/career-growth/awards-and-honors/john-g-moffatt-frank-e-nichol-harbor-and-coastal-engineering-award/john-g-moffatt-frank-e-nichol-harbor-and-coastal-engineering-award-past-award-winners	1
2018	COPRI		Any	John G. Moffatt�Frank E. Nichol Harbor and Coastal Engineering Award	Bill T. Dutra	1	0	Award	https://www.asce.org/career-growth/awards-and-honors/john-g-moffatt-frank-e-nichol-harbor-and-coastal-engineering-award/john-g-moffatt-frank-e-nichol-harbor-and-coastal-engineering-award-past-award-winners	1
2019	COPRI		Any	John G. Moffatt�Frank E. Nichol Harbor and Coastal Engineering Award	William J. Castle	1	0	Award	https://www.asce.org/career-growth/awards-and-honors/john-g-moffatt-frank-e-nichol-harbor-and-coastal-engineering-award/john-g-moffatt-frank-e-nichol-harbor-and-coastal-engineering-award-past-award-winners	1
2020	COPRI		Any	John G. Moffatt�Frank E. Nichol Harbor and Coastal Engineering Award	Steven A. Hughes	1	0	Award	https://www.asce.org/career-growth/awards-and-honors/john-g-moffatt-frank-e-nichol-harbor-and-coastal-engineering-award/john-g-moffatt-frank-e-nichol-harbor-and-coastal-engineering-award-past-award-winners	1
2021	COPRI		Any	John G. Moffatt�Frank E. Nichol Harbor and Coastal Engineering Award	Harry Hsiu-Jen Yeh	1	0	Award	https://www.asce.org/career-growth/awards-and-honors/john-g-moffatt-frank-e-nichol-harbor-and-coastal-engineering-award/john-g-moffatt-frank-e-nichol-harbor-and-coastal-engineering-award-past-award-winners	1
2022	COPRI		Any	John G. Moffatt�Frank E. Nichol Harbor and Coastal Engineering Award	Russell H. Boudreau	1	0	Award	https://www.asce.org/career-growth/awards-and-honors/john-g-moffatt-frank-e-nichol-harbor-and-coastal-engineering-award/john-g-moffatt-frank-e-nichol-harbor-and-coastal-engineering-award-past-award-winners	1
2023	COPRI		Any	John G. Moffatt�Frank E. Nichol Harbor and Coastal Engineering Award	David Kriebel	1	0	Award	https://www.asce.org/career-growth/awards-and-honors/john-g-moffatt-frank-e-nichol-harbor-and-coastal-engineering-award/john-g-moffatt-frank-e-nichol-harbor-and-coastal-engineering-award-past-award-winners	1
2024	COPRI		Any	John G. Moffatt�Frank E. Nichol Harbor and Coastal Engineering Award	Martin L. Eskijian	1	0	Award	https://www.asce.org/career-growth/awards-and-honors/john-g-moffatt-frank-e-nichol-harbor-and-coastal-engineering-award/john-g-moffatt-frank-e-nichol-harbor-and-coastal-engineering-award-past-award-winners	1
2025	COPRI		Any	John G. Moffatt�Frank E. Nichol Harbor and Coastal Engineering Award	Jeffrey A. Melby	1	0	Award	https://www.asce.org/career-growth/awards-and-honors/john-g-moffatt-frank-e-nichol-harbor-and-coastal-engineering-award/john-g-moffatt-frank-e-nichol-harbor-and-coastal-engineering-award-past-award-winners	1
2010	COPRI		Late	Kenneth M. Childs, Jr. Practitioner's Award	Alan Schrader	1	0	Award	https://www.asce.org/career-growth/awards-and-honors/kenneth-m-childs-jr-practitioners-award/kenneth-m-childs-jr-practitioners-award-past-award-winners	1
2010	COPRI		Late	Kenneth M. Childs, Jr. Practitioner's Award	E. Douglas Sethness	1	0	Award	https://www.asce.org/career-growth/awards-and-honors/kenneth-m-childs-jr-practitioners-award/kenneth-m-childs-jr-practitioners-award-past-award-winners	1
2013	COPRI		Late	Kenneth M. Childs, Jr. Practitioner's Award	Joe Thomas Bryant	1	0	Award	https://www.asce.org/career-growth/awards-and-honors/kenneth-m-childs-jr-practitioners-award/kenneth-m-childs-jr-practitioners-award-past-award-winners	1
2013	COPRI		Late	Kenneth M. Childs, Jr. Practitioner's Award	Viswanath Krishna Kumar	1	0	Award	https://www.asce.org/career-growth/awards-and-honors/kenneth-m-childs-jr-practitioners-award/kenneth-m-childs-jr-practitioners-award-past-award-winners	1
2016	COPRI		Late	Kenneth M. Childs, Jr. Practitioner's Award	Arnie Rusten	1	0	Award	https://www.asce.org/career-growth/awards-and-honors/kenneth-m-childs-jr-practitioners-award/kenneth-m-childs-jr-practitioners-award-past-award-winners	1
2016	COPRI		Late	Kenneth M. Childs, Jr. Practitioner's Award	Dick Wittkop	1	0	Award	https://www.asce.org/career-growth/awards-and-honors/kenneth-m-childs-jr-practitioners-award/kenneth-m-childs-jr-practitioners-award-past-award-winners	1
2019	COPRI		Late	Kenneth M. Childs, Jr. Practitioner's Award	Thomas J. Collins	1	0	Award	https://www.asce.org/career-growth/awards-and-honors/kenneth-m-childs-jr-practitioners-award/kenneth-m-childs-jr-practitioners-award-past-award-winners	1
2019	COPRI		Late	Kenneth M. Childs, Jr. Practitioner's Award	Bill Paparis	1	0	Award	https://www.asce.org/career-growth/awards-and-honors/kenneth-m-childs-jr-practitioners-award/kenneth-m-childs-jr-practitioners-award-past-award-winners	1
2025	COPRI		Late	Kenneth M. Childs, Jr. Practitioner's Award	Christopher Lawrence	1	0	Award	https://www.asce.org/career-growth/awards-and-honors/kenneth-m-childs-jr-practitioners-award/kenneth-m-childs-jr-practitioners-award-past-award-winners	1
2012	ECSA		Late	Lifetime Achievement Award	Eric Wolanski	1	0	Award	https://ecsa.international/grants-and-awards/previous-award-winners	1
2013	ECSA		Late	Lifetime Achievement Award	Jiyu CHEN	1	0	Award	https://ecsa.international/grants-and-awards/previous-award-winners	1
2015	ECSA		Late	Lifetime Achievement Award	Donald McLusky	1	0	Award	https://ecsa.international/grants-and-awards/previous-award-winners	1
2017	ECSA		Late	Lifetime Achievement Award	Ian Potter	1	0	Award	https://ecsa.international/grants-and-awards/previous-award-winners	1
2019	ECSA		Late	Lifetime Achievement Award	Mike Elliott	1	0	Award	https://ecsa.international/grants-and-awards/previous-award-winners	1
2010	AGU	EPSP	Early	Luna B. Leopold Early Career Award	Douglas Jerolmack	1	0	Award	https://www.agu.org/honors/leopold/past-recipients	1
2011	AGU	EPSP	Early	Luna B. Leopold Early Career Award	J Taylor Perron	1	0	Award	https://www.agu.org/honors/leopold/past-recipients	1
2012	AGU	EPSP	Early	Luna B. Leopold Early Career Award	Michael Lamb	1	0	Award	https://www.agu.org/honors/leopold/past-recipients	1
2013	AGU	EPSP	Early	Luna B. Leopold Early Career Award	Jeffrey Nittrouer	1	0	Award	https://www.agu.org/honors/leopold/past-recipients	1
2014	AGU	EPSP	Early	Luna B. Leopold Early Career Award	Giulio Mariotti	1	0	Award	https://www.agu.org/honors/leopold/past-recipients	1
2015	AGU	EPSP	Early	Luna B. Leopold Early Career Award	Vamsi Ganti	1	0	Award	https://www.agu.org/honors/leopold/past-recipients	1
2016	AGU	EPSP	Early	Luna B. Leopold Early Career Award	Alison Duvall	0	1	Award	https://www.agu.org/honors/leopold/past-recipients	1
2017	AGU	EPSP	Early	Luna B. Leopold Early Career Award	Isaac Larsen	1	0	Award	https://www.agu.org/honors/leopold/past-recipients	1
2018	AGU	EPSP	Early	Luna B. Leopold Early Career Award	Jill Marshall	0	1	Award	https://www.agu.org/honors/leopold/past-recipients	1
2019	AGU	EPSP	Early	Luna B. Leopold Early Career Award	Joel Scheingross	1	0	Award	https://www.agu.org/honors/leopold/past-recipients	1
2020	AGU	EPSP	Early	Luna B. Leopold Early Career Award	Jaap Nienhuis	1	0	Award	https://www.agu.org/honors/leopold/past-recipients	1
2021	AGU	EPSP	Early	Luna B. Leopold Early Career Award	Mathieu Gaetan Andre Lapotre	1	0	Award	https://www.agu.org/honors/leopold/past-recipients	1
2022	AGU	EPSP	Early	Luna B. Leopold Early Career Award	Seulgi Moon	0	1	Award	https://www.agu.org/honors/leopold/past-recipients	1
2023	AGU	EPSP	Early	Luna B. Leopold Early Career Award	Hongbo Ma	1	0	Award	https://www.agu.org/honors/leopold/past-recipients	1
2024	AGU	EPSP	Early	Luna B. Leopold Early Career Award	Andrew Gunn	1	0	Award	https://www.agu.org/honors/leopold/past-recipients	1
2018	New Zealand Coastal Society		Student	Maori & Pacific Island Research Scholarship	Vanessa Taikato	0	1	Award	https://www.coastalsociety.org.nz/awards/previous-award-winners/	1
2019	New Zealand Coastal Society		Student	Maori & Pacific Island Research Scholarship	Will Pinfold	1	0	Award	https://www.coastalsociety.org.nz/awards/previous-award-winners/	1
2020	New Zealand Coastal Society		Student	Maori & Pacific Island Research Scholarship	Akuhata Bailey-Winiata	1	0	Award	https://www.coastalsociety.org.nz/awards/previous-award-winners/	1
2023	New Zealand Coastal Society		Student	Maori & Pacific Island Research Scholarship	Leana Barriball	0	1	Award	https://www.coastalsociety.org.nz/awards/previous-award-winners/	1
2024	New Zealand Coastal Society		Student	Maori & Pacific Island Research Scholarship	Lucy Coulston	0	1	Award	https://www.coastalsociety.org.nz/awards/previous-award-winners/	1
1988	ASBPA		Late	Morrough P. O'Brien	Joe Johnson	1	0	Award	https://asbpa.org/about-us/awards-program/obrien-past-winners/	1
1989	ASBPA		Late	Morrough P. O'Brien	Peter Graber	1	0	Award	https://asbpa.org/about-us/awards-program/obrien-past-winners/	1
1990	ASBPA		Late	Morrough P. O'Brien	Paul Denison	1	0	Award	https://asbpa.org/about-us/awards-program/obrien-past-winners/	1
1990	ASBPA		Late	Morrough P. O'Brien	Harry van Oesen	1	0	Award	https://asbpa.org/about-us/awards-program/obrien-past-winners/	1
1991	ASBPA		Late	Morrough P. O'Brien	Allen Ten Broek	1	0	Award	https://asbpa.org/about-us/awards-program/obrien-past-winners/	1
1992	ASBPA		Late	Morrough P. O'Brien	Gerald Giefer	1	0	Award	https://asbpa.org/about-us/awards-program/obrien-past-winners/	1
1993	ASBPA		Late	Morrough P. O'Brien	Billy Edge	1	0	Award	https://asbpa.org/about-us/awards-program/obrien-past-winners/	1
1994	ASBPA		Late	Morrough P. O'Brien	Orville Magoon	1	0	Award	https://asbpa.org/about-us/awards-program/obrien-past-winners/	1
1995	ASBPA		Late	Morrough P. O'Brien	Robert Wiegel	1	0	Award	https://asbpa.org/about-us/awards-program/obrien-past-winners/	1
1996	ASBPA		Late	Morrough P. O'Brien	Rich Dornhelm	1	0	Award	https://asbpa.org/about-us/awards-program/obrien-past-winners/	1
1997	ASBPA		Late	Morrough P. O'Brien	Thorndike Saville Jr	1	0	Award	https://asbpa.org/about-us/awards-program/obrien-past-winners/	1
1998	ASBPA		Late	Morrough P. O'Brien	Linda Maraniss	0	1	Award	https://asbpa.org/about-us/awards-program/obrien-past-winners/	1
1999	ASBPA		Late	Morrough P. O'Brien	Ken Smith	1	0	Award	https://asbpa.org/about-us/awards-program/obrien-past-winners/	1
2000	ASBPA		Late	Morrough P. O'Brien	Paul Komar	1	0	Award	https://asbpa.org/about-us/awards-program/obrien-past-winners/	1
2001	ASBPA		Late	Morrough P. O'Brien	Robert G. Dean	1	0	Award	https://asbpa.org/about-us/awards-program/obrien-past-winners/	1
2002	ASBPA		Late	Morrough P. O'Brien	Reinhard Flick	1	0	Award	https://asbpa.org/about-us/awards-program/obrien-past-winners/	1
2003	ASBPA		Late	Morrough P. O'Brien	Jim Houston	1	0	Award	https://asbpa.org/about-us/awards-program/obrien-past-winners/	1
2004	ASBPA		Late	Morrough P. O'Brien	Nicholas Kraus	1	0	Award	https://asbpa.org/about-us/awards-program/obrien-past-winners/	1
2005	ASBPA		Late	Morrough P. O'Brien	Greg Woodell	1	0	Award	https://asbpa.org/about-us/awards-program/obrien-past-winners/	1
2006	ASBPA		Late	Morrough P. O'Brien	Debbie Flack	0	1	Award	https://asbpa.org/about-us/awards-program/obrien-past-winners/	1
2007	ASBPA		Late	Morrough P. O'Brien	Joe Moseley	1	0	Award	https://asbpa.org/about-us/awards-program/obrien-past-winners/	1
2008	ASBPA		Late	Morrough P. O'Brien	Lesley Ewing	0	1	Award	https://asbpa.org/about-us/awards-program/obrien-past-winners/	1
2009	ASBPA		Late	Morrough P. O'Brien	Charlie Finkl	1	0	Award	https://asbpa.org/about-us/awards-program/obrien-past-winners/	1
2010	ASBPA		Late	Morrough P. O'Brien	Ralph Clark	1	0	Award	https://asbpa.org/about-us/awards-program/obrien-past-winners/	1
2011	ASBPA		Late	Morrough P. O'Brien	Tom Campbell	1	0	Award	https://asbpa.org/about-us/awards-program/obrien-past-winners/	1
2012	ASBPA		Late	Morrough P. O'Brien	Ron Noble	1	0	Award	https://asbpa.org/about-us/awards-program/obrien-past-winners/	1
2013	ASBPA		Late	Morrough P. O'Brien	Richard Davis	1	0	Award	https://asbpa.org/about-us/awards-program/obrien-past-winners/	1
2014	ASBPA		Late	Morrough P. O'Brien	Bill Daly	1	0	Award	https://asbpa.org/about-us/awards-program/obrien-past-winners/	1
2015	ASBPA		Late	Morrough P. O'Brien	Tim Kana	1	0	Award	https://asbpa.org/about-us/awards-program/obrien-past-winners/	1
2016	ASBPA		Late	Morrough P. O'Brien	Rich Weggel	1	0	Award	https://asbpa.org/about-us/awards-program/obrien-past-winners/	1
2017	ASBPA		Late	Morrough P. O'Brien	Erik Olsen	1	0	Award	https://asbpa.org/about-us/awards-program/obrien-past-winners/	1
2018	ASBPA		Late	Morrough P. O'Brien	Anthony P. Pratt	1	0	Award	https://asbpa.org/about-us/awards-program/obrien-past-winners/	1
2019	ASBPA		Late	Morrough P. O'Brien	Tom Jarret	1	0	Award	https://asbpa.org/about-us/awards-program/obrien-past-winners/	1
2020	ASBPA		Late	Morrough P. O'Brien	Joan Pope	0	1	Award	https://asbpa.org/about-us/awards-program/obrien-past-winners/	1
2021	ASBPA		Late	Morrough P. O'Brien	Scott Douglass	1	0	Award	https://asbpa.org/about-us/awards-program/obrien-past-winners/	1
2022	ASBPA		Late	Morrough P. O'Brien	Lee Weishar	0	1	Award	https://asbpa.org/about-us/awards-program/obrien-past-winners/	1
2023	ASBPA		Late	Morrough P. O'Brien	Julie Dean Rosati	0	1	Award	https://asbpa.org/about-us/awards-program/obrien-past-winners/	1
2024	ASBPA		Late	Morrough P. O'Brien	Jerry Mohn	1	0	Award	https://asbpa.org/about-us/awards-program/obrien-past-winners/	1
1982	AGU	OS	Late	Ocean Sciences Award	Eugene Cecil LaFond	1	0	Award	https://www.agu.org/honors/os/past-recipients	1
1983	AGU	OS	Late	Ocean Sciences Award	Robert Wall	1	0	Award	https://www.agu.org/honors/os/past-recipients	1
1983	AGU	OS	Late	Ocean Sciences Award	Richard Vetter	1	0	Award	https://www.agu.org/honors/os/past-recipients	1
1984	AGU	OS	Late	Ocean Sciences Award	W Stanley Wilson	1	0	Award	https://www.agu.org/honors/os/past-recipients	1
1984	AGU	OS	Late	Ocean Sciences Award	Feenan Jennings	1	0	Award	https://www.agu.org/honors/os/past-recipients	1
1984	AGU	OS	Late	Ocean Sciences Award	Wayne Burt	1	0	Award	https://www.agu.org/honors/os/past-recipients	1
1985	AGU	OS	Late	Ocean Sciences Award	Curtis Collins	1	0	Award	https://www.agu.org/honors/os/past-recipients	1
1986	AGU	OS	Late	Ocean Sciences Award	J Michael Hall	1	0	Award	https://www.agu.org/honors/os/past-recipients	1
1987	AGU	OS	Late	Ocean Sciences Award	Gordon Hamilton	1	0	Award	https://www.agu.org/honors/os/past-recipients	1
1988	AGU	OS	Late	Ocean Sciences Award	John Knauss	1	0	Award	https://www.agu.org/honors/os/past-recipients	1
1989	AGU	OS	Late	Ocean Sciences Award	Nicholas Fofonoff	1	0	Award	https://www.agu.org/honors/os/past-recipients	1
1994	AGU	OS	Late	Ocean Sciences Award	Neil Andersen	1	0	Award	https://www.agu.org/honors/os/past-recipients	1
1995	AGU	OS	Late	Ocean Sciences Award	Robert Heinmiller	1	0	Award	https://www.agu.org/honors/os/past-recipients	1
1996	AGU	OS	Late	Ocean Sciences Award	Mary Hope Katsouros	0	1	Award	https://www.agu.org/honors/os/past-recipients	1
1996	AGU	OS	Late	Ocean Sciences Award	Donald Heinrichs	1	0	Award	https://www.agu.org/honors/os/past-recipients	1
1997	AGU	OS	Late	Ocean Sciences Award	Polly Penhale	1	0	Award	https://www.agu.org/honors/os/past-recipients	1
1999	AGU	OS	Late	Ocean Sciences Award	Richard Lambert	1	0	Award	https://www.agu.org/honors/os/past-recipients	1
2002	AGU	OS	Late	Ocean Sciences Award	Thomas Kinder	1	0	Award	https://www.agu.org/honors/os/past-recipients	1
2004	AGU	OS	Late	Ocean Sciences Award	Bilal Haq	1	0	Award	https://www.agu.org/honors/os/past-recipients	1
2006	AGU	OS	Late	Ocean Sciences Award	Worth Nowlin	1	0	Award	https://www.agu.org/honors/os/past-recipients	1
2008	AGU	OS	Late	Ocean Sciences Award	H Lawrence Clark	1	0	Award	https://www.agu.org/honors/os/past-recipients	1
2010	AGU	OS	Late	Ocean Sciences Award	Reiner Schlitzer	1	0	Award	https://www.agu.org/honors/os/past-recipients	1
2011	AGU	OS	Late	Ocean Sciences Award	James Swift	1	0	Award	https://www.agu.org/honors/os/past-recipients	1
2013	AGU	OS	Late	Ocean Sciences Award	Eric Lindstrom	1	0	Award	https://www.agu.org/honors/os/past-recipients	1
2015	AGU	OS	Late	Ocean Sciences Award	Donald Rice	1	0	Award	https://www.agu.org/honors/os/past-recipients	1
2017	AGU	OS	Late	Ocean Sciences Award	Douglas Chester Webb	1	0	Award	https://www.agu.org/honors/os/past-recipients	1
2019	AGU	OS	Late	Ocean Sciences Award	Paula Bontempi	0	1	Award	https://www.agu.org/honors/os/past-recipients	1
2021	AGU	OS	Late	Ocean Sciences Award	Alistair Adcroft	1	0	Award	https://www.agu.org/honors/os/past-recipients	1
2023	AGU	OS	Late	Ocean Sciences Award	Heather Benway	0	1	Award	https://www.agu.org/honors/os/past-recipients	1
2002	AGU	OS	Early	Ocean Sciences Early Career Award	Adina Paytan	0	1	Award	https://www.agu.org/honors/os-early-career/past-recipients	1
2002	AGU	OS	Early	Ocean Sciences Early Career Award	Craig Carlson	1	0	Award	https://www.agu.org/honors/os-early-career/past-recipients	1
2006	AGU	OS	Early	Ocean Sciences Early Career Award	Andreas Schmitter	1	0	Award	https://www.agu.org/honors/os-early-career/past-recipients	1
2006	AGU	OS	Early	Ocean Sciences Early Career Award	Claudia Benitez-Nelson	0	1	Award	https://www.agu.org/honors/os-early-career/past-recipients	1
2008	AGU	OS	Early	Ocean Sciences Early Career Award	Kelly Benoit-Bird	0	1	Award	https://www.agu.org/honors/os-early-career/past-recipients	1
2011	AGU	OS	Early	Ocean Sciences Early Career Award	Josh Willis	1	0	Award	https://www.agu.org/honors/os-early-career/past-recipients	1
2011	AGU	OS	Early	Ocean Sciences Early Career Award	Baylor Fox-Kemper	1	0	Award	https://www.agu.org/honors/os-early-career/past-recipients	1
2013	AGU	OS	Early	Ocean Sciences Early Career Award	Andrew Thompson	1	0	Award	https://www.agu.org/honors/os-early-career/past-recipients	1
2015	AGU	OS	Early	Ocean Sciences Early Career Award	Angelicque E White	0	1	Award	https://www.agu.org/honors/os-early-career/past-recipients	1
2017	AGU	OS	Early	Ocean Sciences Early Career Award	Kristopher B Karnauskas	1	0	Award	https://www.agu.org/honors/os-early-career/past-recipients	1
2019	AGU	OS	Early	Ocean Sciences Early Career Award	Nicole S Lovenduski	0	1	Award	https://www.agu.org/honors/os-early-career/past-recipients	1
2021	AGU	OS	Early	Ocean Sciences Early Career Award	Malte Jansen	1	0	Award	https://www.agu.org/honors/os-early-career/past-recipients	1
2022	AGU	OS	Early	Ocean Sciences Early Career Award	Samantha Stevenson	0	1	Award	https://www.agu.org/honors/os-early-career/past-recipients	1
2024	AGU	OS	Early	Ocean Sciences Early Career Award	Leah Johnson	0	1	Award	https://www.agu.org/honors/os-early-career/past-recipients	1
2014	AGU	OS	Mid	Ocean Sciences Voyager Award	Benjamin Peter Horton	1	0	Award	https://www.agu.org/honor%20and%20recognize/honors/section%20awards/ocean%20sciences%20voyager	1
2016	AGU	OS	Mid	Ocean Sciences Voyager Award	Laurent Bopp	1	0	Award	https://www.agu.org/honor%20and%20recognize/honors/section%20awards/ocean%20sciences%20voyager	1
2018	AGU	OS	Mid	Ocean Sciences Voyager Award	Andrea Grottoli	0	1	Award	https://www.agu.org/honor%20and%20recognize/honors/section%20awards/ocean%20sciences%20voyager	1
2020	AGU	OS	Mid	Ocean Sciences Voyager Award	Galen McKinley	0	1	Award	https://www.agu.org/honor%20and%20recognize/honors/section%20awards/ocean%20sciences%20voyager	1
2022	AGU	OS	Mid	Ocean Sciences Voyager Award	Ryan Mulligan	1	0	Award	https://www.agu.org/honor%20and%20recognize/honors/section%20awards/ocean%20sciences%20voyager	1
2023	AGU	OS	Mid	Ocean Sciences Voyager Award	Sarah Giddings	0	1	Award	https://www.agu.org/honor%20and%20recognize/honors/section%20awards/ocean%20sciences%20voyager	1
2024	AGU	OS	Mid	Ocean Sciences Voyager Award	Beth Orcutt	0	1	Award	https://www.agu.org/honor%20and%20recognize/honors/section%20awards/ocean%20sciences%20voyager	1
1997	Coastal and Estuarine Research Foundation		Late	Odum Award for Lifetime Achievement	Donald Pritchard	1	0	Award	https://cerf.memberclicks.net/past-cerf-achievement-award-recipients#odum	1
1999	Coastal and Estuarine Research Foundation		Late	Odum Award for Lifetime Achievement	John Teal	1	0	Award	https://cerf.memberclicks.net/past-cerf-achievement-award-recipients#odum	1
2001	Coastal and Estuarine Research Foundation		Late	Odum Award for Lifetime Achievement	Lawrence Pomeroy	1	0	Award	https://cerf.memberclicks.net/past-cerf-achievement-award-recipients#odum	1
2003	Coastal and Estuarine Research Foundation		Late	Odum Award for Lifetime Achievement	Scott Nixon	1	0	Award	https://cerf.memberclicks.net/past-cerf-achievement-award-recipients#odum	1
2005	Coastal and Estuarine Research Foundation		Late	Odum Award for Lifetime Achievement	John Hobbie	1	0	Award	https://cerf.memberclicks.net/past-cerf-achievement-award-recipients#odum	1
2007	Coastal and Estuarine Research Foundation		Late	Odum Award for Lifetime Achievement	Grace Bush	0	1	Award	https://cerf.memberclicks.net/past-cerf-achievement-award-recipients#odum	1
2009	Coastal and Estuarine Research Foundation		Late	Odum Award for Lifetime Achievement	Walter Boynton	1	0	Award	https://cerf.memberclicks.net/past-cerf-achievement-award-recipients#odum	1
2009	Coastal and Estuarine Research Foundation		Late	Odum Award for Lifetime Achievement	Michael Kemp	1	0	Award	https://cerf.memberclicks.net/past-cerf-achievement-award-recipients#odum	1
2011	Coastal and Estuarine Research Foundation		Late	Odum Award for Lifetime Achievement	Hans Pearl	1	0	Award	https://cerf.memberclicks.net/past-cerf-achievement-award-recipients#odum	1
2013	Coastal and Estuarine Research Foundation		Late	Odum Award for Lifetime Achievement	Ivan Valiela	1	0	Award	https://cerf.memberclicks.net/past-cerf-achievement-award-recipients#odum	1
2015	Coastal and Estuarine Research Foundation		Late	Odum Award for Lifetime Achievement	Joy Zedler	0	1	Award	https://cerf.memberclicks.net/past-cerf-achievement-award-recipients#odum	1
2017	Coastal and Estuarine Research Foundation		Late	Odum Award for Lifetime Achievement	James Cloern	1	0	Award	https://cerf.memberclicks.net/past-cerf-achievement-award-recipients#odum	1
2019	Coastal and Estuarine Research Foundation		Late	Odum Award for Lifetime Achievement	Iris Anderson	0	1	Award	https://cerf.memberclicks.net/past-cerf-achievement-award-recipients#odum	1
2021	Coastal and Estuarine Research Foundation		Late	Odum Award for Lifetime Achievement	Robert Orth	1	0	Award	https://cerf.memberclicks.net/past-cerf-achievement-award-recipients#odum	1
2021	Coastal and Estuarine Research Foundation		Late	Odum Award for Lifetime Achievement	Kenneth Heck	1	0	Award	https://cerf.memberclicks.net/past-cerf-achievement-award-recipients#odum	1
2023	Coastal and Estuarine Research Foundation		Late	Odum Award for Lifetime Achievement	R Eugene Turner	1	0	Award	https://cerf.memberclicks.net/past-cerf-achievement-award-recipients#odum	1
2014	COPRI		Any	Orville T. Magoon Sustainable Coasts Award	Joannes J. A. Westerink	1	0	Award	https://www.asce.org/career-growth/awards-and-honors/orville-t-magoon-sustainable-coasts-award/orville-t-magoon-sustainable-coasts-award-past-award-winners	1
2015	COPRI		Any	Orville T. Magoon Sustainable Coasts Award	Christopher P. Jones	1	0	Award	https://www.asce.org/career-growth/awards-and-honors/orville-t-magoon-sustainable-coasts-award/orville-t-magoon-sustainable-coasts-award-past-award-winners	1
2016	COPRI		Any	Orville T. Magoon Sustainable Coasts Award	Elena Drei-Horgan	0	1	Award	https://www.asce.org/career-growth/awards-and-honors/orville-t-magoon-sustainable-coasts-award/orville-t-magoon-sustainable-coasts-award-past-award-winners	1
2019	COPRI		Any	Orville T. Magoon Sustainable Coasts Award	Louise A. Wallendorf	0	1	Award	https://www.asce.org/career-growth/awards-and-honors/orville-t-magoon-sustainable-coasts-award/orville-t-magoon-sustainable-coasts-award-past-award-winners	1
2020	COPRI		Any	Orville T. Magoon Sustainable Coasts Award	Lesley C. Ewing	0	1	Award	https://www.asce.org/career-growth/awards-and-honors/orville-t-magoon-sustainable-coasts-award/orville-t-magoon-sustainable-coasts-award-past-award-winners	1
2021	COPRI		Any	Orville T. Magoon Sustainable Coasts Award	Julie D. Rosati	0	1	Award	https://www.asce.org/career-growth/awards-and-honors/orville-t-magoon-sustainable-coasts-award/orville-t-magoon-sustainable-coasts-award-past-award-winners	1
2022	COPRI		Any	Orville T. Magoon Sustainable Coasts Award	Daniel Heilman	1	0	Award	https://www.asce.org/career-growth/awards-and-honors/orville-t-magoon-sustainable-coasts-award/orville-t-magoon-sustainable-coasts-award-past-award-winners	1
2023	COPRI		Any	Orville T. Magoon Sustainable Coasts Award	Bret Webb	1	0	Award	https://www.asce.org/career-growth/awards-and-honors/orville-t-magoon-sustainable-coasts-award/orville-t-magoon-sustainable-coasts-award-past-award-winners	1
2024	COPRI		Any	Orville T. Magoon Sustainable Coasts Award	David Ryan	1	0	Award	https://www.asce.org/career-growth/awards-and-honors/orville-t-magoon-sustainable-coasts-award/orville-t-magoon-sustainable-coasts-award-past-award-winners	1
2025	COPRI		Any	Orville T. Magoon Sustainable Coasts Award	Victoria C. Tomiczek	0	1	Award	https://www.asce.org/career-growth/awards-and-honors/orville-t-magoon-sustainable-coasts-award/orville-t-magoon-sustainable-coasts-award-past-award-winners	1
2011	EGU	GM	Student	OSP	Pauline Dieras	0	1	Award	https://www.egu.eu/gm/awards-medals/awardees/?limit=20	1
2012	EGU	GM	Student	OSP	Wout van Dijk	1	0	Award	https://www.egu.eu/gm/awards-medals/awardees/?limit=20	1
2013	EGU	GM	Student	OSP	Ping Fu	0	1	Award	https://www.egu.eu/gm/awards-medals/awardees/?limit=20	1
2014	EGU	GM	Student	OSP	Jana Eichel	0	1	Award	https://www.egu.eu/gm/awards-medals/awardees/?limit=20	1
2015	EGU	GM	Student	OSP	Karoline Messenzehl	0	1	Award	https://www.egu.eu/gm/awards-medals/awardees/?limit=20	1
2004	EGU	OS	Student	OSPP	Daniel Hayes	1	0	Award	https://www.egu.eu/os/awards-medals/awardees/	1
2005	EGU	OS	Student	OSPP	Luis Quaresma	1	0	Award	https://www.egu.eu/os/awards-medals/awardees/	1
2005	EGU	OS	Student	OSPP	Luc Rainville	1	0	Award	https://www.egu.eu/os/awards-medals/awardees/	1
2006	EGU	OS	Student	OSPP	Laure Zanna	0	1	Award	https://www.egu.eu/os/awards-medals/awardees/	1
2006	EGU	OS	Student	OSPP	Julie Gatti	0	1	Award	https://www.egu.eu/os/awards-medals/awardees/	1
2006	EGU	OS	Student	OSPP	Jerome Bouffard	1	0	Award	https://www.egu.eu/os/awards-medals/awardees/	1
2007	EGU	OS	Student	OSPP	Daria Spivakovkaya	0	1	Award	https://www.egu.eu/os/awards-medals/awardees/	1
2008	EGU	OS	Student	OSPP	Hao Zuo	1	0	Award	https://www.egu.eu/os/awards-medals/awardees/	1
2008	EGU	OS	Student	OSPP	Elizabeth Petrie	0	1	Award	https://www.egu.eu/os/awards-medals/awardees/	1
2009	EGU	SSP	Student	OSPP	Joao Trabucho Alexandre	1	0	Award	https://www.egu.eu/ssp/awards-medals/awardees/?	1
2009	EGU	OS	Student	OSPP	ZiYuan Hu	0	1	Award	https://www.egu.eu/os/awards-medals/awardees/	1
2010	EGU	OS	Student	OSPP	Eefke van der Lee	0	1	Award	https://www.egu.eu/os/awards-medals/awardees/	1
2011	EGU	SSP	Student	OSPP	Kirsten Kennedy	0	1	Award	https://www.egu.eu/ssp/awards-medals/awardees/?	1
2011	EGU	SSP	Student	OSPP	Isabelle John	0	1	Award	https://www.egu.eu/ssp/awards-medals/awardees/?	1
2011	EGU	OS	Student	OSPP	Stefan Francois Gary	1	0	Award	https://www.egu.eu/os/awards-medals/awardees/	1
2011	EGU	OS	Student	OSPP	Bente Tiedje	0	1	Award	https://www.egu.eu/os/awards-medals/awardees/	1
2012	EGU	OS	Student	OSPP	Johan Lofgren	1	0	Award	https://www.egu.eu/os/awards-medals/awardees/	1
2012	EGU	OS	Student	OSPP	Helen Pillar	0	1	Award	https://www.egu.eu/os/awards-medals/awardees/	1
2013	EGU	OS	Student	OSPP	Violette Zunz	0	1	Award	https://www.egu.eu/os/awards-medals/awardees/	1
2013	EGU	OS	Student	OSPP	Roham Bakhtyar	1	0	Award	https://www.egu.eu/os/awards-medals/awardees/	1
2013	EGU	OS	Student	OSPP	Ivy Frenger	0	1	Award	https://www.egu.eu/os/awards-medals/awardees/	1
2014	EGU	SSP	Student	OSPP	Melanie Froude	0	1	Award	https://www.egu.eu/ssp/awards-medals/awardees/?	1
2014	EGU	OS	Student	OSPP	Young-Ha Kim	1	0	Award	https://www.egu.eu/os/awards-medals/awardees/	1
2014	EGU	OS	Student	OSPP	Soren Thomsen	1	0	Award	https://www.egu.eu/os/awards-medals/awardees/	1
2014	EGU	OS	Student	OSPP	Isabel Jalon Rojas	0	1	Award	https://www.egu.eu/os/awards-medals/awardees/	1
2015	EGU	SSP	Student	OSPP	Tim van Peer	1	0	Award	https://www.egu.eu/ssp/awards-medals/awardees/?	1
2015	EGU	OS	Student	OSPP	Yao Fu	1	0	Award	https://www.egu.eu/os/awards-medals/awardees/	1
2015	EGU	OS	Student	OSPP	Benedikt Ehard	1	0	Award	https://www.egu.eu/os/awards-medals/awardees/	1
2015	EGU	OS	Student	OSPP	Anna-Lena Deppenmeier	0	1	Award	https://www.egu.eu/os/awards-medals/awardees/	1
2016	EGU	GM	Student	OSPP	Stefanie Tofelde	0	1	Award	https://www.egu.eu/gm/awards-medals/awardees/?limit=20	1
2016	EGU	GM	Student	OSPP	Luigi Lombardo	1	0	Award	https://www.egu.eu/gm/awards-medals/awardees/?limit=20	1
2016	EGU	SSP	Student	OSPP	Madeleine Vickers	0	1	Award	https://www.egu.eu/ssp/awards-medals/awardees/?	1
2016	EGU	SSP	Student	OSPP	Ido Sirota	1	0	Award	https://www.egu.eu/ssp/awards-medals/awardees/?	1
2016	EGU	SSP	Student	OSPP	Dursun Acar	1	0	Award	https://www.egu.eu/ssp/awards-medals/awardees/?	1
2016	EGU	OS	Student	OSPP	Marc Buckley	1	0	Award	https://www.egu.eu/os/awards-medals/awardees/	1
2016	EGU	OS	Student	OSPP	Laurie Perrot	0	1	Award	https://www.egu.eu/os/awards-medals/awardees/	1
2016	EGU	OS	Student	OSPP	Kristin Burmeister	0	1	Award	https://www.egu.eu/os/awards-medals/awardees/	1
2016	EGU	OS	Student	OSPP	Cristoph Renkl	1	0	Award	https://www.egu.eu/os/awards-medals/awardees/	1
2017	EGU	GM	Student	OSPP	Mai Bordiec	0	1	Award	https://www.egu.eu/gm/awards-medals/awardees/?limit=20	1
2017	EGU	GM	Student	OSPP	Elizabeth Dingle	0	1	Award	https://www.egu.eu/gm/awards-medals/awardees/?limit=20	1
2017	EGU	GM	Student	OSPP	Antonius Golly	1	0	Award	https://www.egu.eu/gm/awards-medals/awardees/?limit=20	1
2017	EGU	SSP	Student	OSPP	Ye Feng	0	1	Award	https://www.egu.eu/ssp/awards-medals/awardees/?	1
2017	EGU	SSP	Student	OSPP	Pinar Gunes	0	1	Award	https://www.egu.eu/ssp/awards-medals/awardees/?	1
2017	EGU	OS	Student	OSPP	Tyler Mixa	1	0	Award	https://www.egu.eu/os/awards-medals/awardees/	1
2017	EGU	OS	Student	OSPP	Svenja Ryan	0	1	Award	https://www.egu.eu/os/awards-medals/awardees/	1
2017	EGU	OS	Student	OSPP	Siren Ruhs	0	1	Award	https://www.egu.eu/os/awards-medals/awardees/	1
2017	EGU	OS	Student	OSPP	Jess Mead Silvester	0	1	Award	https://www.egu.eu/os/awards-medals/awardees/	1
2018	EGU	GM	Student	OSPP	Stephen Watkins	1	0	Award	https://www.egu.eu/gm/awards-medals/awardees/?limit=20	1
2018	EGU	GM	Student	OSPP	Simon Mould	1	0	Award	https://www.egu.eu/gm/awards-medals/awardees/?limit=20	1
2018	EGU	GM	Student	OSPP	Philip Minderhoud	1	0	Award	https://www.egu.eu/gm/awards-medals/awardees/?limit=20	1
2018	EGU	GM	Student	OSPP	Charlotte Lyddon	0	1	Award	https://www.egu.eu/gm/awards-medals/awardees/?limit=20	1
2018	EGU	SSP	Student	OSPP	Ricarda Rohlfs	0	1	Award	https://www.egu.eu/ssp/awards-medals/awardees/?	1
2018	EGU	SSP	Student	OSPP	Emma Dunne	0	1	Award	https://www.egu.eu/ssp/awards-medals/awardees/?	1
2018	EGU	OS	Student	OSPP	Felix Margirier	1	0	Award	https://www.egu.eu/os/awards-medals/awardees/	1
2018	EGU	OS	Student	OSPP	Carine van der Boog	0	1	Award	https://www.egu.eu/os/awards-medals/awardees/	1
2019	EGU	GM	Student	OSPP	Yvonne Smit	0	1	Award	https://www.egu.eu/gm/awards-medals/awardees/?limit=20	1
2019	EGU	GM	Student	OSPP	Marco Tangi	1	0	Award	https://www.egu.eu/gm/awards-medals/awardees/?limit=20	1
2019	EGU	GM	Student	OSPP	Elena Serra	0	1	Award	https://www.egu.eu/gm/awards-medals/awardees/?limit=20	1
2019	EGU	SSP	Student	OSPP	Theresa Nohl	0	1	Award	https://www.egu.eu/ssp/awards-medals/awardees/?	1
2019	EGU	SSP	Student	OSPP	Florian Pohl	1	0	Award	https://www.egu.eu/ssp/awards-medals/awardees/?	1
2019	EGU	OS	Student	OSPP	Veronica Morales-M�rquez	0	1	Award	https://www.egu.eu/os/awards-medals/awardees/	1
2019	EGU	OS	Student	OSPP	Audrey Delpech	0	1	Award	https://www.egu.eu/os/awards-medals/awardees/	1
2021	EGU	GM	Student	OSPP	Maximillion Van Wyk de Vries	1	0	Award	https://www.egu.eu/gm/awards-medals/awardees/?limit=20	1
2021	EGU	GM	Student	OSPP	Jingtao Lai	1	0	Award	https://www.egu.eu/gm/awards-medals/awardees/?limit=20	1
2021	EGU	GM	Student	OSPP	Elisabeth Schonfeldt	0	1	Award	https://www.egu.eu/gm/awards-medals/awardees/?limit=20	1
2021	EGU	SSP	Student	OSPP	Mathia Sabino	1	0	Award	https://www.egu.eu/ssp/awards-medals/awardees/?	1
2021	EGU	OS	Student	OSPP	Channing Prend	1	0	Award	https://www.egu.eu/os/awards-medals/awardees/	1
2022	EGU	GM	Student	OSPP	Janbert Aarnik	1	0	Award	https://www.egu.eu/gm/awards-medals/awardees/?limit=20	1
2022	EGU	GM	Student	OSPP	Davide Tognin	1	0	Award	https://www.egu.eu/gm/awards-medals/awardees/?limit=20	1
2022	EGU	GM	Student	OSPP	Anne Guyez	0	1	Award	https://www.egu.eu/gm/awards-medals/awardees/?limit=20	1
2022	EGU	SSP	Student	OSPP	Nina Wichern	0	1	Award	https://www.egu.eu/ssp/awards-medals/awardees/?	1
2022	EGU	OS	Student	OSPP	Mia Sophia Specht	0	1	Award	https://www.egu.eu/os/awards-medals/awardees/	1
2022	EGU	OS	Student	OSPP	Manal Hamendo	0	1	Award	https://www.egu.eu/os/awards-medals/awardees/	1
2022	EGU	OS	Student	OSPP	Alexandre Barboni	1	0	Award	https://www.egu.eu/os/awards-medals/awardees/	1
2023	EGU	GM	Student	OSPP	Gerardo Zegers	1	0	Award	https://www.egu.eu/gm/awards-medals/awardees/?limit=20	1
2023	EGU	GM	Student	OSPP	Dominique Townsend	0	1	Award	https://www.egu.eu/gm/awards-medals/awardees/?limit=20	1
2023	EGU	GM	Student	OSPP	Amalie Skalevag	0	1	Award	https://www.egu.eu/gm/awards-medals/awardees/?limit=20	1
2023	EGU	SSP	Student	OSPP	Alina Lucia Ludat	0	1	Award	https://www.egu.eu/ssp/awards-medals/awardees/?	1
2023	EGU	OS	Student	OSPP	Xiaoqing Chen	0	1	Award	https://www.egu.eu/os/awards-medals/awardees/	1
2023	EGU	OS	Student	OSPP	Hsin-I Lin	0	1	Award	https://www.egu.eu/os/awards-medals/awardees/	1
2024	EGU	GM	Student	OSPP	Marton Pal	1	0	Award	https://www.egu.eu/gm/awards-medals/awardees/?limit=20	1
2024	EGU	GM	Student	OSPP	Magdalena Lauermann	0	1	Award	https://www.egu.eu/gm/awards-medals/awardees/?limit=20	1
2024	EGU	GM	Student	OSPP	Ana Nap	0	1	Award	https://www.egu.eu/gm/awards-medals/awardees/?limit=20	1
2024	EGU	SSP	Student	OSPP	Melinda Martins	0	1	Award	https://www.egu.eu/ssp/awards-medals/awardees/?	1
2024	EGU	OS	Student	OSPP	Alvaro Cubas	1	0	Award	https://www.egu.eu/os/awards-medals/awardees/	1
1991	EGU		Early	Outstanding Young Scientist	Pierre Rochette	1	0	Award	https://www.egu.eu/eug/young_scientist.htm	1
1991	EGU		Early	Outstanding Young Scientist	Trond Helge Torsvik	1	0	Award	https://www.egu.eu/eug/young_scientist.htm	1
1993	EGU		Early	Outstanding Young Scientist	Edouard Bard	1	0	Award	https://www.egu.eu/eug/young_scientist.htm	1
1997	EGU		Early	Outstanding Young Scientist	Salvatore Critelli	1	0	Award	https://www.egu.eu/eug/young_scientist.htm	1
2001	EGU		Early	Outstanding Young Scientist	Gideon Henderson	1	0	Award	https://www.egu.eu/eug/young_scientist.htm	1
2003	EGU		Early	Outstanding Young Scientist	Yani Najman	0	1	Award	https://www.egu.eu/eug/young_scientist.htm	1
2003	EGU		Early	Outstanding Young Scientist	Artem Oganov	1	0	Award	https://www.egu.eu/eug/young_scientist.htm	1
2011	ASBPA		Late	President's Award	Barry Holliday	1	0	Award	https://asbpa.org/about-us/awards-program/conference-awards/	1
2014	ASBPA		Late	President's Award	Tom Campbell	1	0	Award	https://asbpa.org/about-us/awards-program/conference-awards/	1
2017	ASBPA		Late	President's Award	Russ Boudreau	1	0	Award	https://asbpa.org/about-us/awards-program/conference-awards/	1
2019	ASBPA		Late	President's Award	Spencer Rogers	1	0	Award	https://asbpa.org/about-us/awards-program/conference-awards/	1
2020	ASBPA		Late	President's Award	Kate Gooderham	0	1	Award	https://asbpa.org/about-us/awards-program/conference-awards/	1
1998	AGU	OS	Any	Rachel Carson Lecture	Sallie Chisolm	0	1	Award	https://www.agu.org/honors/carson/past-recipients	1
1999	AGU	OS	Any	Rachel Carson Lecture	Sharon Smith	0	1	Award	https://www.agu.org/honors/carson/past-recipients	1
2000	AGU	OS	Any	Rachel Carson Lecture	Cindy Lee Van Dover	0	1	Award	https://www.agu.org/honors/carson/past-recipients	1
2001	AGU	OS	Any	Rachel Carson Lecture	Susan Lozier	0	1	Award	https://www.agu.org/honors/carson/past-recipients	1
2002	AGU	OS	Any	Rachel Carson Lecture	Jane Lubchenco	0	1	Award	https://www.agu.org/honors/carson/past-recipients	1
2003	AGU	OS	Any	Rachel Carson Lecture	Judith McKenzie	0	1	Award	https://www.agu.org/honors/carson/past-recipients	1
2004	AGU	OS	Any	Rachel Carson Lecture	Ann Gargett	0	1	Award	https://www.agu.org/honors/carson/past-recipients	1
2005	AGU	OS	Any	Rachel Carson Lecture	Margaret Tivey	0	1	Award	https://www.agu.org/honors/carson/past-recipients	1
2006	AGU	OS	Any	Rachel Carson Lecture	Mimi Koehl	0	1	Award	https://www.agu.org/honors/carson/past-recipients	1
2007	AGU	OS	Any	Rachel Carson Lecture	Pilar Cornejo-Rodriguez	0	1	Award	https://www.agu.org/honors/carson/past-recipients	1
2008	AGU	OS	Any	Rachel Carson Lecture	Mary Wilcox Silver	0	1	Award	https://www.agu.org/honors/carson/past-recipients	1
2009	AGU	OS	Any	Rachel Carson Lecture	Joanie A Kleypas	0	1	Award	https://www.agu.org/honors/carson/past-recipients	1
2012	AGU	OS	Any	Rachel Carson Lecture	Nancy Rabalais	0	1	Award	https://www.agu.org/honors/carson/past-recipients	1
2013	AGU	OS	Any	Rachel Carson Lecture	Adina Paytan	0	1	Award	https://www.agu.org/honors/carson/past-recipients	1
2014	AGU	OS	Any	Rachel Carson Lecture	Bess Ward	0	1	Award	https://www.agu.org/honors/carson/past-recipients	1
2015	AGU	OS	Any	Rachel Carson Lecture	Mary Jane Perry	0	1	Award	https://www.agu.org/honors/carson/past-recipients	1
2016	AGU	OS	Any	Rachel Carson Lecture	Elizabeth Armbrust	0	1	Award	https://www.agu.org/honors/carson/past-recipients	1
2017	AGU	OS	Any	Rachel Carson Lecture	Paola Rizzoli	0	1	Award	https://www.agu.org/honors/carson/past-recipients	1
2018	AGU	OS	Any	Rachel Carson Lecture	Claire Paris	0	1	Award	https://www.agu.org/honors/carson/past-recipients	1
2019	AGU	OS	Any	Rachel Carson Lecture	Heidi Sosik	0	1	Award	https://www.agu.org/honors/carson/past-recipients	1
2020	AGU	OS	Any	Rachel Carson Lecture	Drew Harvell	0	1	Award	https://www.agu.org/honors/carson/past-recipients	1
2021	AGU	OS	Any	Rachel Carson Lecture	Andrea Grottoli	0	1	Award	https://www.agu.org/honors/carson/past-recipients	1
2022	AGU	OS	Any	Rachel Carson Lecture	Corinne Le Quere	0	1	Award	https://www.agu.org/honors/carson/past-recipients	1
2023	AGU	OS	Any	Rachel Carson Lecture	Tessa Hill	0	1	Award	https://www.agu.org/honors/carson/past-recipients	1
2024	AGU	OS	Any	Rachel Carson Lecture	Marjorie Friedrichs	0	1	Award	https://www.agu.org/honors/carson/past-recipients	1
2008	EGU	GM	Late	Ralph Alger Bagnold Medal	Kelin Whipple	1	0	Award	https://www.egu.eu/gm/awards-medals/awardees/?limit=20	1
2009	EGU	GM	Late	Ralph Alger Bagnold Medal	Gerard Govers	1	0	Award	https://www.egu.eu/gm/awards-medals/awardees/?limit=20	1
2010	EGU	GM	Late	Ralph Alger Bagnold Medal	Friedhelm von Blanckenburg	1	0	Award	https://www.egu.eu/gm/awards-medals/awardees/?limit=20	1
2011	EGU	GM	Late	Ralph Alger Bagnold Medal	Stuart Lane	1	0	Award	https://www.egu.eu/gm/awards-medals/awardees/?limit=20	1
2012	EGU	GM	Late	Ralph Alger Bagnold Medal	Gregory Tucker	1	0	Award	https://www.egu.eu/gm/awards-medals/awardees/?limit=20	1
2013	EGU	GM	Late	Ralph Alger Bagnold Medal	James Kirchner	1	0	Award	https://www.egu.eu/gm/awards-medals/awardees/?limit=20	1
2014	EGU	GM	Late	Ralph Alger Bagnold Medal	Peter van der Beek	1	0	Award	https://www.egu.eu/gm/awards-medals/awardees/?limit=20	1
2015	EGU	GM	Late	Ralph Alger Bagnold Medal	Heather Viles	0	1	Award	https://www.egu.eu/gm/awards-medals/awardees/?limit=20	1
2016	EGU	GM	Late	Ralph Alger Bagnold Medal	Niels Hovius	1	0	Award	https://www.egu.eu/gm/awards-medals/awardees/?limit=20	1
2017	EGU	GM	Late	Ralph Alger Bagnold Medal	Ellen Wohl	0	1	Award	https://www.egu.eu/gm/awards-medals/awardees/?limit=20	1
2018	EGU	GM	Late	Ralph Alger Bagnold Medal	Todd Ehlers	1	0	Award	https://www.egu.eu/gm/awards-medals/awardees/?limit=20	1
2019	EGU	GM	Late	Ralph Alger Bagnold Medal	David Egholm	1	0	Award	https://www.egu.eu/gm/awards-medals/awardees/?limit=20	1
2020	EGU	GM	Late	Ralph Alger Bagnold Medal	Thomas Coulthard	1	0	Award	https://www.egu.eu/gm/awards-medals/awardees/?limit=20	1
2021	EGU	GM	Late	Ralph Alger Bagnold Medal	Joanna Bullard	0	1	Award	https://www.egu.eu/gm/awards-medals/awardees/?limit=20	1
2022	EGU	GM	Late	Ralph Alger Bagnold Medal	Paola Passalacqua	0	1	Award	https://www.egu.eu/gm/awards-medals/awardees/?limit=20	1
2023	EGU	GM	Late	Ralph Alger Bagnold Medal	Dimitri Lague	1	0	Award	https://www.egu.eu/gm/awards-medals/awardees/?limit=20	1
2024	EGU	GM	Late	Ralph Alger Bagnold Medal	Christian France-Lanord	1	0	Award	https://www.egu.eu/gm/awards-medals/awardees/?limit=20	1
2025	EGU	GM	Late	Ralph Alger Bagnold Medal	Christopher Clark	1	0	Award	https://www.egu.eu/gm/awards-medals/awardees/?limit=20	1
2011	ASBPA		Early	Rising Star	Tiffany Roberts	0	1	Award	https://asbpa.org/about-us/awards-program/the-rising-star-award/	1
2016	ASBPA		Early	Rising Star	Amy Williams	0	1	Award	https://asbpa.org/about-us/awards-program/the-rising-star-award/	1
2018	ASBPA		Early	Rising Star	Katherine Brutsche	0	1	Award	https://asbpa.org/about-us/awards-program/the-rising-star-award/	1
2019	ASBPA		Early	Rising Star	Frannie Bui	0	1	Award	https://asbpa.org/about-us/awards-program/the-rising-star-award/	1
2020	ASBPA		Early	Rising Star	Eve Eisemann	0	1	Award	https://asbpa.org/about-us/awards-program/the-rising-star-award/	1
2021	ASBPA		Early	Rising Star	Angelos Hannides	1	0	Award	https://asbpa.org/about-us/awards-program/the-rising-star-award/	1
2015	ASBPA		Late	Robert G. Dean Coastal Academic Award	David Kriebel	1	0	Award	https://asbpa.org/about-us/awards-program/the-robert-g-dean-coastal-academic-award/	1
2016	ASBPA		Late	Robert G. Dean Coastal Academic Award	Tom Herrington	1	0	Award	https://asbpa.org/about-us/awards-program/the-robert-g-dean-coastal-academic-award/	1
2017	ASBPA		Late	Robert G. Dean Coastal Academic Award	Britt Raubenheimer	0	1	Award	https://asbpa.org/about-us/awards-program/the-robert-g-dean-coastal-academic-award/	1
2018	ASBPA		Late	Robert G. Dean Coastal Academic Award	Jack A. Puleo	1	0	Award	https://asbpa.org/about-us/awards-program/the-robert-g-dean-coastal-academic-award/	1
2019	ASBPA		Late	Robert G. Dean Coastal Academic Award	Ping Wang	1	0	Award	https://asbpa.org/about-us/awards-program/the-robert-g-dean-coastal-academic-award/	1
2020	ASBPA		Late	Robert G. Dean Coastal Academic Award	Rusty Feagin	1	0	Award	https://asbpa.org/about-us/awards-program/the-robert-g-dean-coastal-academic-award/	1
2021	ASBPA		Late	Robert G. Dean Coastal Academic Award	Bret Webb	1	0	Award	https://asbpa.org/about-us/awards-program/the-robert-g-dean-coastal-academic-award/	1
2006	Coastal Society		Early	Robert W. Knecht Award for Professional Promise	Kate T. Killerlain-Morrison	0	1	Award	https://thecoastalsociety.org/about/the-coastal-society-awards/	1
2008	Coastal Society		Early	Robert W. Knecht Award for Professional Promise	Lisa Schiavinato	0	1	Award	https://thecoastalsociety.org/about/the-coastal-society-awards/	1
2010	Coastal Society		Early	Robert W. Knecht Award for Professional Promise	Tali MacArthur	0	1	Award	https://thecoastalsociety.org/about/the-coastal-society-awards/	1
2012	Coastal Society		Early	Robert W. Knecht Award for Professional Promise	Julia Wyman	0	1	Award	https://thecoastalsociety.org/about/the-coastal-society-awards/	1
2014	Coastal Society		Early	Robert W. Knecht Award for Professional Promise	Caitlyn McCrary	0	1	Award	https://thecoastalsociety.org/about/the-coastal-society-awards/	1
2016	Coastal Society		Early	Robert W. Knecht Award for Professional Promise	Kasey Jacobs	0	1	Award	https://thecoastalsociety.org/about/the-coastal-society-awards/	1
2019	Coastal Society		Early	Robert W. Knecht Award for Professional Promise	Tricia Hooper	0	1	Award	https://thecoastalsociety.org/about/the-coastal-society-awards/	1
2020	Coastal Society		Early	Robert W. Knecht Award for Professional Promise	Brittany Pashkow	0	1	Award	https://thecoastalsociety.org/about/the-coastal-society-awards/	1
2021	Coastal Society		Early	Robert W. Knecht Award for Professional Promise	Emily Patrolia	0	1	Award	https://thecoastalsociety.org/about/the-coastal-society-awards/	1
2022	Coastal Society		Early	Robert W. Knecht Award for Professional Promise	Adrian Laufer	0	1	Award	https://thecoastalsociety.org/about/the-coastal-society-awards/	1
2023	Coastal Society		Early	Robert W. Knecht Award for Professional Promise	Sabrina Pereira	0	1	Award	https://thecoastalsociety.org/about/the-coastal-society-awards/	1
2023	Coastal Society		Early	Robert W. Knecht Award for Professional Promise	Ashley Gordon	0	1	Award	https://thecoastalsociety.org/about/the-coastal-society-awards/	1
2024	Coastal Society		Early	Robert W. Knecht Award for Professional Promise	Riley Lewis	0	1	Award	https://thecoastalsociety.org/about/the-coastal-society-awards/	1
2025	CSDMS		Student	Student Modeler Award	Marie-Christin Wimmler	0	1	Award	https://thecoastalsociety.org/about/the-coastal-society-awards/	1
2024	CSDMS		Student	Student Modeler Award	Sebrian Beselly	1	0	Award	https://thecoastalsociety.org/about/the-coastal-society-awards/	1
2023	CSDMS		Student	Student Modeler Award	Kyle Wright	1	0	Award	https://thecoastalsociety.org/about/the-coastal-society-awards/	1
2022	CSDMS		Student	Student Modeler Award	Marco Tangi	1	0	Award	https://thecoastalsociety.org/about/the-coastal-society-awards/	1
2021	CSDMS		Student	Student Modeler Award	Arye Janoff	1	0	Award	https://thecoastalsociety.org/about/the-coastal-society-awards/	1
2020	CSDMS		Student	Student Modeler Award	Ian Reeves	1	0	Award	https://thecoastalsociety.org/about/the-coastal-society-awards/	1
2019	CSDMS		Student	Student Modeler Award	Lettie Roach	0	1	Award	https://thecoastalsociety.org/about/the-coastal-society-awards/	1
2018	CSDMS		Student	Student Modeler Award	Julio Hoffiman Mendes	1	0	Award	https://thecoastalsociety.org/about/the-coastal-society-awards/	1
2017	CSDMS		Student	Student Modeler Award	Julia Moriarty	0	1	Award	https://thecoastalsociety.org/about/the-coastal-society-awards/	1
2016	CSDMS		Student	Student Modeler Award	Anders Damsgaard	1	0	Award	https://thecoastalsociety.org/about/the-coastal-society-awards/	1
2015	CSDMS		Student	Student Modeler Award	Jean-Arthur Olive	1	0	Award	https://thecoastalsociety.org/about/the-coastal-society-awards/	1
2014	CSDMS		Student	Student Modeler Award	Ajay Limaye	1	0	Award	https://thecoastalsociety.org/about/the-coastal-society-awards/	1
2013	CSDMS		Student	Student Modeler Award	Surendra Adhikari	1	0	Award	https://thecoastalsociety.org/about/the-coastal-society-awards/	1
2011	CSDMS		Student	Student Modeler Award	Man Liang	0	1	Award	https://thecoastalsociety.org/about/the-coastal-society-awards/	1
2013	ASBPA		Student	Student Poster	Jeff Frazier	1	0	Award	https://asbpa.org/about-us/awards-program/conference-awards/	1
2014	ASBPA		Student	Student Poster	Christian LaPann-Johannssen	1	0	Award	https://asbpa.org/about-us/awards-program/conference-awards/	1
2015	ASBPA		Student	Student Poster	Rachelle Thomason	0	1	Award	https://asbpa.org/about-us/awards-program/conference-awards/	1
2017	ASBPA		Student	Student Poster	Nelson Tull	1	0	Award	https://asbpa.org/about-us/awards-program/conference-awards/	1
2018	ASBPA		Student	Student Poster	Laura Lemke	0	1	Award	https://asbpa.org/about-us/awards-program/conference-awards/	1
2018	ASBPA		Student	Student Poster	Mariah McBride	0	1	Award	https://asbpa.org/about-us/awards-program/conference-awards/	1
2019	ASBPA		Student	Student Poster	Michael Dunn	1	0	Award	https://asbpa.org/about-us/awards-program/conference-awards/	1
2020	ASBPA		Student	Student Poster	Maro Pontiki	0	1	Award	https://asbpa.org/about-us/awards-program/conference-awards/	1
2021	ASBPA		Student	Student Poster	Cassandra Everett	0	1	Award	https://asbpa.org/about-us/awards-program/conference-awards/	1
2021	ASBPA		Student	Student Poster	Boluwatife Owoeye	0	1	Award	https://asbpa.org/about-us/awards-program/conference-awards/	1
2002	Coastal Society		Student	Student Poster Award	Jammabar Maltezi	1	0	Award	https://thecoastalsociety.org/about/the-coastal-society-awards/	1
2002	Coastal Society		Student	Student Poster Award	Gayle Albers	0	1	Award	https://thecoastalsociety.org/about/the-coastal-society-awards/	1
2002	Coastal Society		Student	Student Poster Award	Braxton Davis	1	0	Award	https://thecoastalsociety.org/about/the-coastal-society-awards/	1
2004	Coastal Society		Student	Student Poster Award	Melissa S. Andersen	0	1	Award	https://thecoastalsociety.org/about/the-coastal-society-awards/	1
2004	Coastal Society		Student	Student Poster Award	Elizabeth Stephenson	0	1	Award	https://thecoastalsociety.org/about/the-coastal-society-awards/	1
2004	Coastal Society		Student	Student Poster Award	Helene Scalliet	0	1	Award	https://thecoastalsociety.org/about/the-coastal-society-awards/	1
2004	Coastal Society		Student	Student Poster Award	Kristine Harrington	0	1	Award	https://thecoastalsociety.org/about/the-coastal-society-awards/	1
2006	Coastal Society		Student	Student Poster Award	Jacquai Harris	0	1	Award	https://thecoastalsociety.org/about/the-coastal-society-awards/	1
2006	Coastal Society		Student	Student Poster Award	Kirsten Evans	0	1	Award	https://thecoastalsociety.org/about/the-coastal-society-awards/	1
2006	Coastal Society		Student	Student Poster Award	Kate Litle	0	1	Award	https://thecoastalsociety.org/about/the-coastal-society-awards/	1
2008	Coastal Society		Student	Student Poster Award	Diana Pietri	0	1	Award	https://thecoastalsociety.org/about/the-coastal-society-awards/	1
2008	Coastal Society		Student	Student Poster Award	Jenna Borber	0	1	Award	https://thecoastalsociety.org/about/the-coastal-society-awards/	1
2008	Coastal Society		Student	Student Poster Award	Amanda Argentieri	0	1	Award	https://thecoastalsociety.org/about/the-coastal-society-awards/	1
2010	Coastal Society		Student	Student Poster Award	Jack Kittinger	1	0	Award	https://thecoastalsociety.org/about/the-coastal-society-awards/	1
2010	Coastal Society		Student	Student Poster Award	Megan Fowler	0	1	Award	https://thecoastalsociety.org/about/the-coastal-society-awards/	1
2010	Coastal Society		Student	Student Poster Award	Sathya Gopalakrishnan	0	1	Award	https://thecoastalsociety.org/about/the-coastal-society-awards/	1
2012	Coastal Society		Student	Student Poster Award	Jolvan Morris	0	1	Award	https://thecoastalsociety.org/about/the-coastal-society-awards/	1
2012	Coastal Society		Student	Student Poster Award	Michael Flynn	1	0	Award	https://thecoastalsociety.org/about/the-coastal-society-awards/	1
2012	Coastal Society		Student	Student Poster Award	Clara Ruben	0	1	Award	https://thecoastalsociety.org/about/the-coastal-society-awards/	1
2014	Coastal Society		Student	Student Poster Award	Katherine Johnson	0	1	Award	https://thecoastalsociety.org/about/the-coastal-society-awards/	1
2014	Coastal Society		Student	Student Poster Award	Andrew Dolan	1	0	Award	https://thecoastalsociety.org/about/the-coastal-society-awards/	1
2014	Coastal Society		Student	Student Poster Award	Rachel Gittman	0	1	Award	https://thecoastalsociety.org/about/the-coastal-society-awards/	1
2014	Coastal Society		Student	Student Poster Award	Chandra Richards	0	1	Award	https://thecoastalsociety.org/about/the-coastal-society-awards/	1
2019	Coastal Society		Student	Student Poster Award	Benjamin Sweeney	1	0	Award	https://thecoastalsociety.org/about/the-coastal-society-awards/	1
2019	Coastal Society		Student	Student Poster Award	Erin Peck	0	1	Award	https://thecoastalsociety.org/about/the-coastal-society-awards/	1
2021	Coastal Society		Student	Student Poster Award	Ellis Kalaidjian	1	0	Award	https://thecoastalsociety.org/about/the-coastal-society-awards/	1
2024	Coastal Society		Student	Student Poster Award	Nichole Pehl	0	1	Award	https://thecoastalsociety.org/about/the-coastal-society-awards/	1
2012	New Zealand Coastal Society		Student	Student Research Scholarship: Masters	Edwin Ainley	1	0	Award	https://www.coastalsociety.org.nz/awards/previous-award-winners/	1
2013	New Zealand Coastal Society		Student	Student Research Scholarship: Masters	Kathryn McLaughlin	0	1	Award	https://www.coastalsociety.org.nz/awards/previous-award-winners/	1
2014	New Zealand Coastal Society		Student	Student Research Scholarship: Masters	Josie Crawshaw	0	1	Award	https://www.coastalsociety.org.nz/awards/previous-award-winners/	1
2015	New Zealand Coastal Society		Student	Student Research Scholarship: Masters	Hannah Berger	0	1	Award	https://www.coastalsociety.org.nz/awards/previous-award-winners/	1
2016	New Zealand Coastal Society		Student	Student Research Scholarship: Masters	Hannah Payne-Harker	0	1	Award	https://www.coastalsociety.org.nz/awards/previous-award-winners/	1
2017	New Zealand Coastal Society		Student	Student Research Scholarship: Masters	Craig MacDonnell	1	0	Award	https://www.coastalsociety.org.nz/awards/previous-award-winners/	1
2018	New Zealand Coastal Society		Student	Student Research Scholarship: Masters	Prajakta Niphadkar	0	1	Award	https://www.coastalsociety.org.nz/awards/previous-award-winners/	1
2019	New Zealand Coastal Society		Student	Student Research Scholarship: Masters	Maddy Glover	0	1	Award	https://www.coastalsociety.org.nz/awards/previous-award-winners/	1
2020	New Zealand Coastal Society		Student	Student Research Scholarship: Masters	Taylor Thomson	1	0	Award	https://www.coastalsociety.org.nz/awards/previous-award-winners/	1
2021	New Zealand Coastal Society		Student	Student Research Scholarship: Masters	Cassandra Newman	0	1	Award	https://www.coastalsociety.org.nz/awards/previous-award-winners/	1
2022	New Zealand Coastal Society		Student	Student Research Scholarship: Masters	Alasdair Hall	1	0	Award	https://www.coastalsociety.org.nz/awards/previous-award-winners/	1
2023	New Zealand Coastal Society		Student	Student Research Scholarship: Masters	Louis Alexander	1	0	Award	https://www.coastalsociety.org.nz/awards/previous-award-winners/	1
2024	New Zealand Coastal Society		Student	Student Research Scholarship: Masters	Alaina Baker	0	1	Award	https://www.coastalsociety.org.nz/awards/previous-award-winners/	1
2012	New Zealand Coastal Society		Student	Student Research Scholarship: PhD	Claire Kain	0	1	Award	https://www.coastalsociety.org.nz/awards/previous-award-winners/	1
2013	New Zealand Coastal Society		Student	Student Research Scholarship: PhD	Shawn Harrison	1	0	Award	https://www.coastalsociety.org.nz/awards/previous-award-winners/	1
2014	New Zealand Coastal Society		Student	Student Research Scholarship: PhD	Rebecca Gladstone-Gallagher	0	1	Award	https://www.coastalsociety.org.nz/awards/previous-award-winners/	1
2015	New Zealand Coastal Society		Student	Student Research Scholarship: PhD	Ben Robertson	1	0	Award	https://www.coastalsociety.org.nz/awards/previous-award-winners/	1
2016	New Zealand Coastal Society		Student	Student Research Scholarship: PhD	Ross Martin	1	0	Award	https://www.coastalsociety.org.nz/awards/previous-award-winners/	1
2017	New Zealand Coastal Society		Student	Student Research Scholarship: PhD	Samuel Thomas	1	0	Award	https://www.coastalsociety.org.nz/awards/previous-award-winners/	1
2018	New Zealand Coastal Society		Student	Student Research Scholarship: PhD	Dana Clark	0	1	Award	https://www.coastalsociety.org.nz/awards/previous-award-winners/	1
2019	New Zealand Coastal Society		Student	Student Research Scholarship: PhD	Raphael Krier-Mariani	1	0	Award	https://www.coastalsociety.org.nz/awards/previous-award-winners/	1
2020	New Zealand Coastal Society		Student	Student Research Scholarship: PhD	Mojgan Razzaghi	0	1	Award	https://www.coastalsociety.org.nz/awards/previous-award-winners/	1
2021	New Zealand Coastal Society		Student	Student Research Scholarship: PhD	Duc Nguyen	1	0	Award	https://www.coastalsociety.org.nz/awards/previous-award-winners/	1
2022	New Zealand Coastal Society		Student	Student Research Scholarship: PhD	Ben Jones	1	0	Award	https://www.coastalsociety.org.nz/awards/previous-award-winners/	1
2023	New Zealand Coastal Society		Student	Student Research Scholarship: PhD	Lucy Coyle	0	1	Award	https://www.coastalsociety.org.nz/awards/previous-award-winners/	1
2024	New Zealand Coastal Society		Student	Student Research Scholarship: PhD	Sanne Vaassen	0	1	Award	https://www.coastalsociety.org.nz/awards/previous-award-winners/	1
2017	Australasian Coasts and Ports		Any	WICGE	Rosie Hart	0	1	Award	personal communication	1
2019	Australasian Coasts and Ports		Any	WICGE	TBD	0	1	Award	personal communication	1
2021	Australasian Coasts and Ports		Any	WICGE	Carly Portch	0	1	Award	personal communication	1
2023	Australasian Coasts and Ports		Any	WICGE	Bobbie Corbett	0	1	Award	personal communication	1
2015	AGU	OS	Any	William S. and Carelyn Y. Reeburgh Lecture	Gary King	1	0	Award	https://www.agu.org/honors/reeburgh/past-recipients	1
2016	AGU	OS	Any	William S. and Carelyn Y. Reeburgh Lecture	Ronald Oremland	1	0	Award	https://www.agu.org/honors/reeburgh/past-recipients	1
2017	AGU	OS	Any	William S. and Carelyn Y. Reeburgh Lecture	Katherine Freeman	0	1	Award	https://www.agu.org/honors/reeburgh/past-recipients	1
2018	AGU	OS	Any	William S. and Carelyn Y. Reeburgh Lecture	Allan Devol	1	0	Award	https://www.agu.org/honors/reeburgh/past-recipients	1
2019	AGU	OS	Any	William S. and Carelyn Y. Reeburgh Lecture	Colleen Hansel	0	1	Award	https://www.agu.org/honors/reeburgh/past-recipients	1
2020	AGU	OS	Any	William S. and Carelyn Y. Reeburgh Lecture	Dennis Hansell	1	0	Award	https://www.agu.org/honors/reeburgh/past-recipients	1
2020	AGU	OS	Any	William S. and Carelyn Y. Reeburgh Lecture	Edward Brook	1	0	Award	https://www.agu.org/honors/reeburgh/past-recipients	1
2022	AGU	OS	Any	William S. and Carelyn Y. Reeburgh Lecture	Robert Mason	1	0	Award	https://www.agu.org/honors/reeburgh/past-recipients	1
2023	AGU	OS	Any	William S. and Carelyn Y. Reeburgh Lecture	Whendee Silver	0	1	Award	https://www.agu.org/honors/reeburgh/past-recipients	1
2024	AGU	OS	Any	William S. and Carelyn Y. Reeburgh Lecture	Peter Berg	1	0	Award	https://www.agu.org/honors/reeburgh/past-recipients	1
2024	PIANC		Early	YP Award	Floor Bakker	1	0	Award	https://www.pianc.org/award/yp-award/	1
2024	PIANC		Early	YP Award	Andrew Brown	1	0	Award	https://www.pianc.org/award/yp-award/	1
2024	PIANC		Early	YP Award	Gianluca Brocca	1	0	Award	https://www.pianc.org/award/yp-award/	1
2018	PIANC		Early	YP Award	Neville Berard	0	1	Award	https://www.pianc.org/award/yp-award/	1
2018	PIANC		Early	YP Award	Thibaut van Zwijnsvoorde	1	0	Award	https://www.pianc.org/award/yp-award/	1
2018	PIANC		Early	YP Award	Judith Mol	0	1	Award	https://www.pianc.org/award/yp-award/	1
2014	PIANC		Early	YP Award	Daan Rijks	1	0	Award	https://www.pianc.org/award/yp-award/	1
2014	PIANC		Early	YP Award	Hirokazu Nishimura	1	0	Award	https://www.pianc.org/award/yp-award/	1
2014	PIANC		Early	YP Award	Sylvain Pioch	1	0	Award	https://www.pianc.org/award/yp-award/	1
2014	PIANC		Early	YP Award	Philippe Saussol	1	0	Award	https://www.pianc.org/award/yp-award/	1
2010	PIANC		Early	YP Award	Paulo Os�rio	1	0	Award	https://www.pianc.org/award/yp-award/	1
2010	PIANC		Early	YP Award	Catrina Cofalla	0	1	Award	https://www.pianc.org/award/yp-award/	1
2010	PIANC		Early	YP Award	Marieke Kaarsemaker	0	1	Award	https://www.pianc.org/award/yp-award/	1
2006	PIANC		Early	YP Award	Wouter Bijman	1	0	Award	https://www.pianc.org/award/yp-award/	1
2006	PIANC		Early	YP Award	Oliver Stelzer	1	0	Award	https://www.pianc.org/award/yp-award/	1
2006	PIANC		Early	YP Award	St�phanie Poligot-Pitsch	0	1	Award	https://www.pianc.org/award/yp-award/	1
2020	AGU	EPSP		Marguerite T. Williams Award	Jane Willenbring	0	1	Service / Community	https://www.agu.org/honors/williams/past-recipients	0
2021	AGU	EPSP		Marguerite T. Williams Award	Nicole Gasparini	0	1	Service / Community	https://www.agu.org/honors/williams/past-recipients	0
2022	AGU	EPSP		Marguerite T. Williams Award	Martha Cary Epps	0	1	Service / Community	https://www.agu.org/honors/williams/past-recipients	0
2023	AGU	EPSP		Marguerite T. Williams Award	Enrica Viparelli	0	1	Service / Community	https://www.agu.org/honors/williams/past-recipients	0
2024	AGU	EPSP		Marguerite T. Williams Award	Andrew Wickert	1	0	Service / Community	https://www.agu.org/honors/williams/past-recipients	0
2024	ICCE			Keynote Lecture	Arthur de Graauw	1	0	Keynote + Plenary	personal communication; D. Cox	1
2024	ICCE			Keynote Lecture	Ana Vila-Concejo	0	1	Keynote + Plenary	personal communication; D. Cox	1
2024	ICCE			Keynote Lecture	Maurizio Brocchini	1	0	Keynote + Plenary	personal communication; D. Cox	1
2024	ICCE			Keynote Lecture	I�igo Losada	1	0	Keynote + Plenary	personal communication; D. Cox	1
2022	ICCE			Keynote Lecture	Brett Rowling	1	0	Keynote + Plenary	personal communication; D. Cox	1
2022	ICCE			Keynote Lecture	Peter Nielsen	1	0	Keynote + Plenary	personal communication; D. Cox	1
2022	ICCE			Keynote Lecture	Katherine L. Brodie	0	1	Keynote + Plenary	personal communication; D. Cox	1
2020	ICCE			Plenary Speakers	Ian Turner	1	0	Keynote + Plenary	personal communication; D. Cox	1
2020	ICCE			Plenary Speakers	Charitha Pattiaratchi	1	0	Keynote + Plenary	personal communication; D. Cox	1
2020	ICCE			Plenary Speakers	Shinji Sato	1	0	Keynote + Plenary	personal communication; D. Cox	1
2020	ICCE			Plenary Speakers	Giovanni Coco	1	0	Keynote + Plenary	personal communication; D. Cox	1
2020	ICCE			Plenary Speakers	Ap van Dongeren	1	0	Keynote + Plenary	personal communication; D. Cox	1
2020	ICCE			Plenary Speakers	Maria Maza	0	1	Keynote + Plenary	personal communication; D. Cox	1
2020	ICCE			Plenary Speakers	Barbara Zanuttigh	0	1	Keynote + Plenary	personal communication; D. Cox	1
2020	ICCE			Plenary Speakers	Miguel Esteban	1	0	Keynote + Plenary	personal communication; D. Cox	1
2020	ICCE			Plenary Speakers	Laurice Jamero	0	1	Keynote + Plenary	personal communication; D. Cox	1
2020	ICCE			Plenary Speakers	Christopher Chadwick	1	0	Keynote + Plenary	personal communication; D. Cox	1
2020	ICCE			Plenary Speakers	Jane M. Smith	0	1	Keynote + Plenary	personal communication; D. Cox	1
2020	ICCE			Plenary Speakers	Juliano Calil	1	0	Keynote + Plenary	personal communication; D. Cox	1
2020	ICCE			Plenary Speakers	Stephan Grilli	1	0	Keynote + Plenary	personal communication; D. Cox	1
2020	ICCE			Plenary Speakers	Britt Raubenheimer	0	1	Keynote + Plenary	personal communication; D. Cox	1
2020	ICCE			Plenary Speakers	Andrew Kennedy	1	0	Keynote + Plenary	personal communication; D. Cox	1
2020	ICCE			Plenary Speakers	Hubert Chanson	1	0	Keynote + Plenary	personal communication; D. Cox	1
2018	ICCE			Plenary Speakers	Ray Alexander	1	0	Keynote + Plenary	personal communication; J. Smith	1
2016	ICCE			Plenary Speakers	Robert Dalrymple	1	0	Keynote + Plenary	personal communication; J. Smith	1
2016	ICCE			Plenary Speakers	Mutlu Sumer	1	0	Keynote + Plenary	personal communication; J. Smith	1
2016	ICCE			Plenary Speakers	Jentsje van der Meer	1	0	Keynote + Plenary	personal communication; J. Smith	1
2016	ICCE			Plenary Speakers	Costas Synolakis	1	0	Keynote + Plenary	personal communication; J. Smith	1
2016	ICCE			Plenary Speakers	Shigeo Takahashi	1	0	Keynote + Plenary	personal communication; J. Smith	1
2016	ICCE			Plenary Speakers	Nobuhisa Kobayashi	1	0	Keynote + Plenary	personal communication; J. Smith	1
2014	ICCE			Plenary Speakers	Byung Ho Choi	1	0	Keynote + Plenary	personal communication; J. Smith	1
2012	ICCE			Plenary Speakers	Miguel Losada	1	0	Keynote + Plenary	personal communication; J. Smith	1
2010	ICCE			Plenary Speakers	Shileng Xie,	1	0	Keynote + Plenary	personal communication; J. Smith	1
2010	ICCE			Plenary Speakers	Qihua Zuo	1	0	Keynote + Plenary	personal communication; J. Smith	1
2010	ICCE			Plenary Speakers	Xiping Dou	0	1	Keynote + Plenary	personal communication; J. Smith	1
2008	ICCE			Plenary Speakers	Wolfgang Kron	1	0	Keynote + Plenary	personal communication; J. Smith	1
2006	ICCE			Plenary Speakers	General Carl Strock	1	0	Keynote + Plenary	personal communication; J. Smith	1
2004	ICCE			Plenary Speakers	Ildeberto Mota Oliveira	1	0	Keynote + Plenary	personal communication; J. Smith	1
2002	ICCE			Plenary Speakers	Stephen Huntington	1	0	Keynote + Plenary	personal communication; J. Smith	1
2002	ICCE			Plenary Speakers	Kevin Burgess	1	0	Keynote + Plenary	personal communication; J. Smith	1
2002	ICCE			Plenary Speakers	Ian Townend	1	0	Keynote + Plenary	personal communication; J. Smith	1
2002	ICCE			Plenary Speakers	Per Bruun	1	0	Keynote + Plenary	personal communication; J. Smith	1
2000	ICCE			Plenary Speakers	Goda	1	0	Keynote + Plenary	personal communication; J. Smith	1
2000	ICCE			Plenary Speakers	Kamphuis	1	0	Keynote + Plenary	personal communication; J. Smith	1
2000	ICCE			Plenary Speakers	Bruce Thom	1	0	Keynote + Plenary	personal communication; J. Smith	1
1998	ICCE			Plenary Speakers	Torben Sorensen	1	0	Keynote + Plenary	personal communication; J. Smith	1
1998	ICCE			Plenary Speakers	Hans-Werner Partenscky	1	0	Keynote + Plenary	personal communication; J. Smith	1
1998	ICCE			Plenary Speakers	Robert G. Dean	1	0	Keynote + Plenary	personal communication; J. Smith	1
2025	RCEM			Keynote Speaker	Kristen Splinter	0	1	Keynote + Plenary	https://esdeveniments.upc.edu/120279/section/52875/program-andamp-keynote-speakers.html	1
2025	RCEM			Keynote Speaker	Fernando Mendez	1	0	Keynote + Plenary	https://esdeveniments.upc.edu/120279/section/52875/program-andamp-keynote-speakers.html	1
2025	RCEM			Keynote Speaker	Zeng Zhou	1	0	Keynote + Plenary	https://esdeveniments.upc.edu/120279/section/52875/program-andamp-keynote-speakers.html	1
2023	RCEM			Keynote Speaker	Karin Bryan	0	1	Keynote + Plenary	https://rcem.cee.illinois.edu/keynote-speakers/	1
2023	RCEM			Keynote Speaker	Joe Calantoni	1	0	Keynote + Plenary	https://rcem.cee.illinois.edu/keynote-speakers/	1
2023	RCEM			Keynote Speaker	Amy East	0	1	Keynote + Plenary	https://rcem.cee.illinois.edu/keynote-speakers/	1
2023	RCEM			Keynote Speaker	Giovanni Seminara	1	0	Keynote + Plenary	https://rcem.cee.illinois.edu/keynote-speakers/	1
2021	RCEM			Keynote Speaker	Ellen Wohl	0	1	Keynote + Plenary	personal communication; conference organizers	1
2021	RCEM			Keynote Speaker	Thorsten Galke	1	0	Keynote + Plenary	personal communication; conference organizers	1
2021	RCEM			Keynote Speaker	Enrica Viparelli	0	1	Keynote + Plenary	personal communication; conference organizers	1
2019	RCEM			Keynote Speaker	Murray Hicks	1	0	Keynote + Plenary	https://auckland.figshare.com/articles/book/RCEM_2019_Book_of_Abstracts/11301827?file=20030006	1
2019	RCEM			Keynote Speaker	Laura Moore	0	1	Keynote + Plenary	https://auckland.figshare.com/articles/book/RCEM_2019_Book_of_Abstracts/11301827?file=20030006	1
2019	RCEM			Keynote Speaker	Daniel Parsons	1	0	Keynote + Plenary	https://auckland.figshare.com/articles/book/RCEM_2019_Book_of_Abstracts/11301827?file=20030006	1
2019	RCEM			Keynote Speaker	Douglas Jerolmack	1	0	Keynote + Plenary	https://auckland.figshare.com/articles/book/RCEM_2019_Book_of_Abstracts/11301827?file=20030006	1
2019	RCEM			Keynote Speaker	Catherine Knight	0	1	Keynote + Plenary	https://auckland.figshare.com/articles/book/RCEM_2019_Book_of_Abstracts/11301827?file=20030006	1
2017	RCEM			Keynote Speaker	Andrew Ashton	1	0	Keynote + Plenary	https://event.unitn.it/rcem17/#program	1
2017	RCEM			Keynote Speaker	Tjeerd J. Bouma	1	0	Keynote + Plenary	https://event.unitn.it/rcem17/#program	1
2017	RCEM			Keynote Speaker	James Brasington	1	0	Keynote + Plenary	https://event.unitn.it/rcem17/#program	1
2017	RCEM			Keynote Speaker	Maurizio Brocchini	1	0	Keynote + Plenary	https://event.unitn.it/rcem17/#program	1
2017	RCEM			Keynote Speaker	Chris Paola	1	0	Keynote + Plenary	https://event.unitn.it/rcem17/#program	1
2017	RCEM			Keynote Speaker	Paola Passalacqua	0	1	Keynote + Plenary	https://event.unitn.it/rcem17/#program	1
2017	RCEM			Keynote Speaker	Giovanni Seminara	1	0	Keynote + Plenary	https://event.unitn.it/rcem17/#program	1
2017	RCEM			Keynote Speaker	Hiroshi Takebayashi	1	0	Keynote + Plenary	https://event.unitn.it/rcem17/#program	1
2017	RCEM			Keynote Speaker	Pat Wiberg	0	1	Keynote + Plenary	https://event.unitn.it/rcem17/#program	1
2015	RCEM			Keynote Speaker	Astrid Blom	0	1	Keynote + Plenary	personal communication; conference organizers	1
2015	RCEM			Keynote Speaker	Heidi Nepf	0	1	Keynote + Plenary	personal communication; conference organizers	1
2015	RCEM			Keynote Speaker	Carl T. Friedrichs	1	0	Keynote + Plenary	personal communication; conference organizers	1
2015	RCEM			Keynote Speaker	Jay Syvistski	0	1	Keynote + Plenary	personal communication; conference organizers	1
2013	RCEM			Keynote Speaker	Jorge Abad	1	0	Keynote + Plenary	personal communication; conference organizers	1
2013	RCEM			Keynote Speaker	Sergio Fagherazzi	1	0	Keynote + Plenary	personal communication; conference organizers	1
2013	RCEM			Keynote Speaker	Gerben Ruessink	1	0	Keynote + Plenary	personal communication; conference organizers	1
2013	RCEM			Keynote Speaker	Yasuyuki Shimizu	1	0	Keynote + Plenary	personal communication; conference organizers	1
2011	RCEM			Keynote Speaker	Oliver Korup	1	0	Keynote + Plenary	personal communication; conference organizers	1
2011	RCEM			Keynote Speaker	Ian Townend	1	0	Keynote + Plenary	personal communication; conference organizers	1
2011	RCEM			Keynote Speaker	Ellen Wohl	0	1	Keynote + Plenary	personal communication; conference organizers	1
2011	RCEM			Keynote Speaker	Huib de Vriend	1	0	Keynote + Plenary	personal communication; conference organizers	1
2011	RCEM			Keynote Speaker	Subhasish Dey	1	0	Keynote + Plenary	personal communication; conference organizers	1
2011	RCEM			Keynote Speaker	Marcel Stive	1	0	Keynote + Plenary	personal communication; conference organizers	1
2011	RCEM			Keynote Speaker	Hajime NakaGawa	1	0	Keynote + Plenary	personal communication; conference organizers	1
2011	RCEM			Keynote Speaker	Helen Reid	0	1	Keynote + Plenary	personal communication; conference organizers	1
2009	RCEM			Keynote Speaker	Jay Syviitski	0	1	Keynote + Plenary	personal communication; conference organizers	1
2009	RCEM			Keynote Speaker	Gary Parker	1	0	Keynote + Plenary	personal communication; conference organizers	1
2009	RCEM			Keynote Speaker	Laura Frulla	0	1	Keynote + Plenary	personal communication; conference organizers	1
2009	RCEM			Keynote Speaker	Alan Howard	1	0	Keynote + Plenary	personal communication; conference organizers	1
2009	RCEM			Keynote Speaker	Giovanni Seminara	1	0	Keynote + Plenary	personal communication; conference organizers	1
2009	RCEM			Keynote Speaker	Marco Marani	1	0	Keynote + Plenary	personal communication; conference organizers	1
2009	RCEM			Keynote Speaker	John M. Nestler	1	0	Keynote + Plenary	personal communication; conference organizers	1
2009	RCEM			Keynote Speaker	Yasuyuki Shimizu	1	0	Keynote + Plenary	personal communication; conference organizers	1
2009	RCEM			Keynote Speaker	Guido Zolezzi	1	0	Keynote + Plenary	personal communication; conference organizers	1
2009	RCEM			Keynote Speaker	Koen Glankcaert	1	0	Keynote + Plenary	personal communication; conference organizers	1
2007	RCEM			Keynote Speaker	Stefano Lanzoni	1	0	Keynote + Plenary	personal communication; conference organizers	1
2007	RCEM			Keynote Speaker	Peter Wilcock	1	0	Keynote + Plenary	personal communication; conference organizers	1
2007	RCEM			Keynote Speaker	Ida Broker	0	1	Keynote + Plenary	personal communication; conference organizers	1
2007	RCEM			Keynote Speaker	Brad Murray	1	0	Keynote + Plenary	personal communication; conference organizers	1
2007	RCEM			Keynote Speaker	Peter Cowell	1	0	Keynote + Plenary	personal communication; conference organizers	1
2005	RCEM			Keynote Speaker	H. Ikeda	1	0	Keynote + Plenary	personal communication; conference organizers	1
2005	RCEM			Keynote Speaker	Chris Paola	1	0	Keynote + Plenary	personal communication; conference organizers	1
2005	RCEM			Keynote Speaker	Pat Wiberg	0	1	Keynote + Plenary	personal communication; conference organizers	1
2005	RCEM			Keynote Speaker	Yves Zech	1	0	Keynote + Plenary	personal communication; conference organizers	1
2005	RCEM			Keynote Speaker	Giovanni Seminara	1	0	Keynote + Plenary	personal communication; conference organizers	1
2005	RCEM			Keynote Speaker	Pierre Julien	1	0	Keynote + Plenary	personal communication; conference organizers	1
2005	RCEM			Keynote Speaker	L. Pratson	1	0	Keynote + Plenary	personal communication; conference organizers	1
2005	RCEM			Keynote Speaker	Albert Falques	1	0	Keynote + Plenary	personal communication; conference organizers	1
2005	RCEM			Keynote Speaker	R. Kostaschuk	1	0	Keynote + Plenary	personal communication; conference organizers	1
2001	RCEM			Keynote Speaker	Donald Knight	1	0	Keynote + Plenary	personal communication; conference organizers	1
2001	RCEM			Keynote Speaker	Takahisa Mizuyama	1	0	Keynote + Plenary	personal communication; conference organizers	1
2001	RCEM			Keynote Speaker	K. Horikawa	1	0	Keynote + Plenary	personal communication; conference organizers	1
2001	RCEM			Keynote Speaker	Schott Wright	1	0	Keynote + Plenary	personal communication; conference organizers	1
1999	RCEM			Keynote Speaker	John Nelson	1	0	Keynote + Plenary	personal communication; conference organizers	1
1999	RCEM			Keynote Speaker	Marcelo Garcia	1	0	Keynote + Plenary	personal communication; conference organizers	1
1999	RCEM			Keynote Speaker	R. Deigaard	1	0	Keynote + Plenary	personal communication; conference organizers	1
1999	RCEM			Keynote Speaker	Marco Tubino	1	0	Keynote + Plenary	personal communication; conference organizers	1
1999	RCEM			Keynote Speaker	William Dietrich	1	0	Keynote + Plenary	personal communication; conference organizers	1
1999	RCEM			Keynote Speaker	Tamotsu Takahashi	1	0	Keynote + Plenary	personal communication; conference organizers	1
1999	RCEM			Keynote Speaker	Rob Holman	1	0	Keynote + Plenary	personal communication; conference organizers	1
1999	RCEM			Keynote Speaker	Gary Parker	1	0	Keynote + Plenary	personal communication; conference organizers	1
1999	RCEM			Keynote Speaker	Huib de Vriend	1	0	Keynote + Plenary	personal communication; conference organizers	1
1999	RCEM			Keynote Speaker	Andrea Rinaldo	1	0	Keynote + Plenary	personal communication; conference organizers	1
2025	Australian Coastal Society Coast to Coast			Keynote Speaker	Johanna Nalau	0	1	Keynote + Plenary	https://australiancoastalconference.com.au/speakers/	1
2025	Australian Coastal Society Coast to Coast			Keynote Speaker	Chris Derksema	1	0	Keynote + Plenary	https://australiancoastalconference.com.au/speakers/	1
2025	Australian Coastal Society Coast to Coast			Keynote Speaker	David Wachenfeld	1	0	Keynote + Plenary	https://australiancoastalconference.com.au/speakers/	1
2025	Australian Coastal Society Coast to Coast			Keynote Speaker	Murray Townsend	1	0	Keynote + Plenary	https://australiancoastalconference.com.au/speakers/	1
2022	Australian Coastal Society New South Wales Coastal Conference			keynote speaker	Will Glamore	1	0	Keynote + Plenary	https://www.coastalconference.com/project/papers-and-presentations/	1
2022	Australian Coastal Society New South Wales Coastal Conference			keynote speaker	Sabyah White	0	1	Keynote + Plenary	https://www.coastalconference.com/project/papers-and-presentations/	1
2010	Australian Coastal Society New South Wales Coastal Conference			keynote speaker	Barbara Norman	0	1	Keynote + Plenary	https://www.coastalconference.com/project/papers-and-presentations/	1
2010	Australian Coastal Society New South Wales Coastal Conference			keynote speaker	Graeme Pearman	1	0	Keynote + Plenary	https://www.coastalconference.com/project/papers-and-presentations/	1
2010	Australian Coastal Society New South Wales Coastal Conference			keynote speaker	Karl Sulivan	1	0	Keynote + Plenary	https://www.coastalconference.com/project/papers-and-presentations/	1
2009	Australian Coastal Society New South Wales Coastal Conference			keynote speaker	Nick Harvey	1	0	Keynote + Plenary	https://www.coastalconference.com/project/papers-and-presentations/	1
2009	Australian Coastal Society New South Wales Coastal Conference			keynote speaker	Rodger Tomlinson	1	0	Keynote + Plenary	https://www.coastalconference.com/project/papers-and-presentations/	1
2009	Australian Coastal Society New South Wales Coastal Conference			keynote speaker	Nick Holmes	1	0	Keynote + Plenary	https://www.coastalconference.com/project/papers-and-presentations/	1
2007	Australian Coastal Society Queensland Coastal Conference			Keynote Speaker	Mike Berwick	1	0	Keynote + Plenary	https://qldcoastalconference.org.au/2007/index.html	1
2007	Australian Coastal Society Queensland Coastal Conference			Keynote Speaker	Lindsay Delzoppo	1	0	Keynote + Plenary	https://qldcoastalconference.org.au/2007/index.html	1
2007	Australian Coastal Society Queensland Coastal Conference			Keynote Speaker	Bruce Thom	1	0	Keynote + Plenary	https://qldcoastalconference.org.au/2007/index.html	1
2007	Australian Coastal Society Queensland Coastal Conference			Keynote Speaker	Neil Lazarow	1	0	Keynote + Plenary	https://qldcoastalconference.org.au/2007/index.html	1
2009	Australian Coastal Society Queensland Coastal Conference			Keynote Speaker	Mike Berwick	1	0	Keynote + Plenary	https://qldcoastalconference.org.au/2009/program.html	1
2009	Australian Coastal Society Queensland Coastal Conference			Keynote Speaker	Napcia Bin Tahal	0	1	Keynote + Plenary	https://qldcoastalconference.org.au/2009/program.html	1
2009	Australian Coastal Society Queensland Coastal Conference			Keynote Speaker	Will Steffen	1	0	Keynote + Plenary	https://qldcoastalconference.org.au/2009/program.html	1
2009	Australian Coastal Society Queensland Coastal Conference			Keynote Speaker	Bruce Thom	1	0	Keynote + Plenary	https://qldcoastalconference.org.au/2009/program.html	1
2013	Australian Coastal Society Queensland Coastal Conference			Keynote Speaker	Larissa Waters	0	1	Keynote + Plenary	https://www.qldcoastalconference.org.au/2013/program.html	1
2013	Australian Coastal Society Queensland Coastal Conference			Keynote Speaker	Greg Bruce	1	0	Keynote + Plenary	https://www.qldcoastalconference.org.au/2013/program.html	1
2013	Australian Coastal Society Queensland Coastal Conference			Keynote Speaker	Russell Rechelt	1	0	Keynote + Plenary	https://www.qldcoastalconference.org.au/2013/program.html	1
2013	Australian Coastal Society Queensland Coastal Conference			Keynote Speaker	Richard Brinkman	1	0	Keynote + Plenary	https://www.qldcoastalconference.org.au/2013/program.html	1
2013	Australian Coastal Society Queensland Coastal Conference			Keynote Speaker	Jon Brodie	1	0	Keynote + Plenary	https://www.qldcoastalconference.org.au/2013/program.html	1
2013	Australian Coastal Society Queensland Coastal Conference			Keynote Speaker	Nick Harvey	1	0	Keynote + Plenary	https://www.qldcoastalconference.org.au/2013/program.html	1
2013	Australian Coastal Society Queensland Coastal Conference			Keynote Speaker	Angus Jackson	1	0	Keynote + Plenary	https://www.qldcoastalconference.org.au/2013/program.html	1
2013	Australian Coastal Society Queensland Coastal Conference			Keynote Speaker	Melinda Louden	0	1	Keynote + Plenary	https://www.qldcoastalconference.org.au/2013/program.html	1
2018	ASBPA		Student	Nicholas Kraus Coastal Scholar	Taylor Zimmerman	1	0	Service / Community	https://asbpa.org/about-us/awards-program/the-nicholas-kraus-coastal-scholar-award/	0
2019	ASBPA		Student	Nicholas Kraus Coastal Scholar	Jyothi Palaparthi	0	1	Service / Community	https://asbpa.org/about-us/awards-program/the-nicholas-kraus-coastal-scholar-award/	0
2020	ASBPA		Student	Nicholas Kraus Coastal Scholar	Jaclynn Turnbaugh	0	1	Service / Community	https://asbpa.org/about-us/awards-program/the-nicholas-kraus-coastal-scholar-award/	0
2021	ASBPA		Student	Nicholas Kraus Coastal Scholar	Michael Priddy	1	0	Service / Community	https://asbpa.org/about-us/awards-program/the-nicholas-kraus-coastal-scholar-award/	0
2013	ASBPA		Late	Special Award	Harry Simmons	1	0	Service / Community	https://asbpa.org/about-us/awards-program/conference-awards/	0
2017	ASBPA		Student	Student Coastal Advocate	Bianca Charbonneau	0	1	Service / Community	https://asbpa.org/about-us/awards-program/conference-awards/	0
2020	ASBPA		Student	Student Coastal Advocate	Nicholas Brown	1	0	Service / Community	https://asbpa.org/about-us/awards-program/conference-awards/	0
2021	ASBPA		Student	Student Coastal Advocate	Brennan Banks	1	0	Service / Community	https://asbpa.org/about-us/awards-program/conference-awards/	0
2020	ASBPA		Student	Student Education Award	Jonathan Woodruff	1	0	Service / Community	https://asbpa.org/about-us/awards-program/conference-awards/	0
2021	ASBPA		Student	Student Education Award	Adam Behr	1	0	Service / Community	https://asbpa.org/about-us/awards-program/conference-awards/	0
2006	ASBPA		Any	Unsung Hero	NJ Natural Gas	NaN	NaN	Service / Community	https://asbpa.org/about-us/awards-program/conference-awards/	0
2006	ASBPA		Any	Unsung Hero	Lesley Ewing	0	1	Service / Community	https://asbpa.org/about-us/awards-program/conference-awards/	0
2007	ASBPA		Any	Unsung Hero	Steve Higgins	1	0	Service / Community	https://asbpa.org/about-us/awards-program/conference-awards/	0
2008	ASBPA		Any	Unsung Hero	Jeanah Bauer	0	1	Service / Community	https://asbpa.org/about-us/awards-program/conference-awards/	0
2011	ASBPA		Any	Unsung Hero	Joan Pope	0	1	Service / Community	https://asbpa.org/about-us/awards-program/conference-awards/	0
2012	ASBPA		Any	Unsung Hero	Jerry Mohn	1	0	Service / Community	https://asbpa.org/about-us/awards-program/conference-awards/	0
2014	ASBPA		Any	Unsung Hero	Lee Weishar	1	0	Service / Community	https://asbpa.org/about-us/awards-program/conference-awards/	0
2015	ASBPA		Any	Unsung Hero	Brad Pickel	1	0	Service / Community	https://asbpa.org/about-us/awards-program/conference-awards/	0
2020	ASBPA		Any	Unsung Hero	Beth Sciaudone	0	1	Service / Community	https://asbpa.org/about-us/awards-program/conference-awards/	0
2021	ASBPA		Any	Unsung Hero	Annie Mercer	0	1	Service / Community	https://asbpa.org/about-us/awards-program/conference-awards/	0
2007	ASBPA		Late	Coastal Dedication	Jerry Patterson	1	0	Service / Community	https://asbpa.org/about-us/awards-program/conference-awards/	0
2005	ASBPA		Mid	Education	David Revell	1	0	Service / Community	https://asbpa.org/about-us/awards-program/conference-awards/	0
2005	ASBPA		Mid	Education	Adam Young	1	0	Service / Community	https://asbpa.org/about-us/awards-program/conference-awards/	0
2006	ASBPA		Mid	Education	Nikitas Georgas	1	0	Service / Community	https://asbpa.org/about-us/awards-program/conference-awards/	0
2007	ASBPA		Mid	Education	Amy Williams	0	1	Service / Community	https://asbpa.org/about-us/awards-program/conference-awards/	0
2007	ASBPA		Mid	Education	Robert Webster	1	0	Service / Community	https://asbpa.org/about-us/awards-program/conference-awards/	0
2008	ASBPA		Mid	Education	Marissa Yates	0	1	Service / Community	https://asbpa.org/about-us/awards-program/conference-awards/	0
2008	ASBPA		Mid	Education	Elizabeth Livermont	0	1	Service / Community	https://asbpa.org/about-us/awards-program/conference-awards/	0
2009	ASBPA		Mid	Education	Alicia Mahon	0	1	Service / Community	https://asbpa.org/about-us/awards-program/conference-awards/	0
2009	ASBPA		Mid	Education	Tiffany Roberts	0	1	Service / Community	https://asbpa.org/about-us/awards-program/conference-awards/	0
2010	ASBPA		Mid	Education	Nirinimesh Kumar	1	0	Service / Community	https://asbpa.org/about-us/awards-program/conference-awards/	0
2011	ASBPA		Mid	Education	Richard Allen	1	0	Service / Community	https://asbpa.org/about-us/awards-program/conference-awards/	0
2012	ASBPA		Mid	Education	Jennifer Wehof	0	1	Service / Community	https://asbpa.org/about-us/awards-program/conference-awards/	0
2013	ASBPA		Mid	Education	Eleonor Taylor	0	1	Service / Community	https://asbpa.org/about-us/awards-program/conference-awards/	0
2014	ASBPA		Mid	Education	Ayse Karanci	0	1	Service / Community	https://asbpa.org/about-us/awards-program/conference-awards/	0
2015	ASBPA		Mid	Education	Kevin Frost	1	0	Service / Community	https://asbpa.org/about-us/awards-program/conference-awards/	0
2015	ASBPA		Mid	Education	Luke Boutwell	1	0	Service / Community	https://asbpa.org/about-us/awards-program/conference-awards/	0
2016	ASBPA		Mid	Education	Julie Cisernos	0	1	Service / Community	https://asbpa.org/about-us/awards-program/conference-awards/	0
2017	ASBPA		Mid	Education	Liliana Velasquez Montoya	0	1	Service / Community	https://asbpa.org/about-us/awards-program/conference-awards/	0
2018	ASBPA		Mid	Education	Jyothi Palaparthi	0	1	Service / Community	https://asbpa.org/about-us/awards-program/conference-awards/	0
2018	ASBPA		Mid	Education	Alireza Gharagozlou	1	0	Service / Community	https://asbpa.org/about-us/awards-program/conference-awards/	0
2007	ASBPA		Any	Environment	Karen Martin	0	1	Service / Community	https://asbpa.org/about-us/awards-program/conference-awards/	0
2019	ASBPA		Any	Friend of the Coast Media Award	Mark Hibbs	1	0	Service / Community	https://asbpa.org/about-us/awards-program/conference-awards/	0
2021	ASBPA		Any	Gooderham Media Award	Peter Ravella	1	0	Service / Community	https://asbpa.org/about-us/awards-program/conference-awards/	0
2021	ASBPA		Any	Gooderham Media Award	Tyler Buckingham	1	0	Service / Community	https://asbpa.org/about-us/awards-program/conference-awards/	0
2006	ASBPA		Any	Media	Todd Bates	1	0	Service / Community	https://asbpa.org/about-us/awards-program/conference-awards/	0
2006	ASBPA		Any	Media	Kirk Moor	1	0	Service / Community	https://asbpa.org/about-us/awards-program/conference-awards/	0
2017	ASBPA		Any	Media Award	Ryan Mills	1	0	Service / Community	https://asbpa.org/about-us/awards-program/conference-awards/	0
2017	ASBPA		Any	Media Award	Eric Staats	1	0	Service / Community	https://asbpa.org/about-us/awards-program/conference-awards/	0
2005	ASBPA		Any	Member of the Year	Tom Campbell	1	0	Service / Community	https://asbpa.org/about-us/awards-program/member-of-the-year-awards/	0
2006	ASBPA		Any	Member of the Year	Cameron Perry	1	0	Service / Community	https://asbpa.org/about-us/awards-program/member-of-the-year-awards/	0
2007	ASBPA		Any	Member of the Year	Jerry Mohn	1	0	Service / Community	https://asbpa.org/about-us/awards-program/member-of-the-year-awards/	0
2008	ASBPA		Any	Member of the Year	Nicole Elko	0	1	Service / Community	https://asbpa.org/about-us/awards-program/member-of-the-year-awards/	0
2009	ASBPA		Any	Member of the Year	Mike Dombrowski	1	0	Service / Community	https://asbpa.org/about-us/awards-program/member-of-the-year-awards/	0
2010	ASBPA		Any	Member of the Year	Pete Seidle	1	0	Service / Community	https://asbpa.org/about-us/awards-program/member-of-the-year-awards/	0
2011	ASBPA		Any	Member of the Year	Lee Weishar	1	0	Service / Community	https://asbpa.org/about-us/awards-program/member-of-the-year-awards/	0
2012	ASBPA		Any	Member of the Year	Maura Boswell	0	1	Service / Community	https://asbpa.org/about-us/awards-program/member-of-the-year-awards/	0
2013	ASBPA		Any	Member of the Year	Nicole Elko	0	1	Service / Community	https://asbpa.org/about-us/awards-program/member-of-the-year-awards/	0
2014	ASBPA		Any	Member of the Year	Brian Caufield	1	0	Service / Community	https://asbpa.org/about-us/awards-program/member-of-the-year-awards/	0
2015	ASBPA		Any	Member of the Year	Lee Weishar	1	0	Service / Community	https://asbpa.org/about-us/awards-program/member-of-the-year-awards/	0
2016	ASBPA		Any	Member of the Year	Tiffany Roberts	0	1	Service / Community	https://asbpa.org/about-us/awards-program/member-of-the-year-awards/	0
2017	ASBPA		Any	Member of the Year	Gary Jones	1	0	Service / Community	https://asbpa.org/about-us/awards-program/member-of-the-year-awards/	0
2018	ASBPA		Any	Member of the Year	Bret Webb	1	0	Service / Community	https://asbpa.org/about-us/awards-program/member-of-the-year-awards/	0
2019	ASBPA		Any	Member of the Year	Reuben Trevino	1	0	Service / Community	https://asbpa.org/about-us/awards-program/member-of-the-year-awards/	0
2020	ASBPA		Any	Member of the Year	Shannon Cunniff	0	1	Service / Community	https://asbpa.org/about-us/awards-program/member-of-the-year-awards/	0
2021	ASBPA		Any	Member of the Year	MA Beach Nourishment Database Update Team	NaN	NaN	Service / Community	https://asbpa.org/about-us/awards-program/member-of-the-year-awards/	0
2001	Coastal and Estuarine Research Foundation		Any	William A. Niering Outstanding Educator Award	Joy Zedler	0	1	Service / Community	https://cerf.memberclicks.net/past-cerf-achievement-award-recipients#odum	0
2003	Coastal and Estuarine Research Foundation		Any	William A. Niering Outstanding Educator Award	John Day	1	0	Service / Community	https://cerf.memberclicks.net/past-cerf-achievement-award-recipients#odum	0
2005	Coastal and Estuarine Research Foundation		Any	William A. Niering Outstanding Educator Award	Ivan Valiela	1	0	Service / Community	https://cerf.memberclicks.net/past-cerf-achievement-award-recipients#odum	0
2007	Coastal and Estuarine Research Foundation		Any	William A. Niering Outstanding Educator Award	Alejandro Y��ez-Arancibia	1	0	Service / Community	https://cerf.memberclicks.net/past-cerf-achievement-award-recipients#odum	0
2009	Coastal and Estuarine Research Foundation		Any	William A. Niering Outstanding Educator Award	Scott Warren	1	0	Service / Community	https://cerf.memberclicks.net/past-cerf-achievement-award-recipients#odum	0
2011	Coastal and Estuarine Research Foundation		Any	William A. Niering Outstanding Educator Award	Linda Walters	0	1	Service / Community	https://cerf.memberclicks.net/past-cerf-achievement-award-recipients#odum	0
2013	Coastal and Estuarine Research Foundation		Any	William A. Niering Outstanding Educator Award	Paul Montagna	1	0	Service / Community	https://cerf.memberclicks.net/past-cerf-achievement-award-recipients#odum	0
2015	Coastal and Estuarine Research Foundation		Any	William A. Niering Outstanding Educator Award	Peggy Fong	0	1	Service / Community	https://cerf.memberclicks.net/past-cerf-achievement-award-recipients#odum	0
2017	Coastal and Estuarine Research Foundation		Any	William A. Niering Outstanding Educator Award	Drew Talley	1	0	Service / Community	https://cerf.memberclicks.net/past-cerf-achievement-award-recipients#odum	0
2019	Coastal and Estuarine Research Foundation		Any	William A. Niering Outstanding Educator Award	Susan Bell	0	1	Service / Community	https://cerf.memberclicks.net/past-cerf-achievement-award-recipients#odum	0
2021	Coastal and Estuarine Research Foundation		Any	William A. Niering Outstanding Educator Award	Katharyn Boyer	0	1	Service / Community	https://cerf.memberclicks.net/past-cerf-achievement-award-recipients#odum	0
2023	Coastal and Estuarine Research Foundation		Any	William A. Niering Outstanding Educator Award	Pedro Morais	1	0	Service / Community	https://cerf.memberclicks.net/past-cerf-achievement-award-recipients#odum	0
2017	Coastal and Estuarine Research Foundation		Any	Margaret A. Davidson Award for Stewardship	William Denison	1	0	Service / Community	https://cerf.memberclicks.net/past-cerf-achievement-award-recipients#odum	0
2019	Coastal and Estuarine Research Foundation		Any	Margaret A. Davidson Award for Stewardship	Merryl Alber	0	1	Service / Community	https://cerf.memberclicks.net/past-cerf-achievement-award-recipients#odum	0
2021	Coastal and Estuarine Research Foundation		Any	Margaret A. Davidson Award for Stewardship	Christine Baumann Feurt	0	1	Service / Community	https://cerf.memberclicks.net/past-cerf-achievement-award-recipients#odum	0
2023	Coastal and Estuarine Research Foundation		Any	Margaret A. Davidson Award for Stewardship	David Eggleston	1	0	Service / Community	https://cerf.memberclicks.net/past-cerf-achievement-award-recipients#odum	0
2021	Coastal and Estuarine Research Foundation		Any	Diversity, Equity, Inclusion, and Justice Award	Ashanti Johnson	0	1	Service / Community	https://cerf.memberclicks.net/past-cerf-achievement-award-recipients#odum	0
2023	Coastal and Estuarine Research Foundation		Any	Diversity, Equity, Inclusion, and Justice Award	Tiara Moore	0	1	Service / Community	https://cerf.memberclicks.net/past-cerf-achievement-award-recipients#odum	0
1993	Coastal and Estuarine Research Foundation		Any	Distinguished Service Award	Robert Orth	1	0	Service / Community	https://cerf.memberclicks.net/past-cerf-achievement-award-recipients#odum	0
1993	Coastal and Estuarine Research Foundation		Any	Distinguished Service Award	Jerome Williams	1	0	Service / Community	https://cerf.memberclicks.net/past-cerf-achievement-award-recipients#odum	0
1995	Coastal and Estuarine Research Foundation		Any	Distinguished Service Award	Harold Stevenson	1	0	Service / Community	https://cerf.memberclicks.net/past-cerf-achievement-award-recipients#odum	0
1997	Coastal and Estuarine Research Foundation		Any	Distinguished Service Award	James Sanders	1	0	Service / Community	https://cerf.memberclicks.net/past-cerf-achievement-award-recipients#odum	0
1999	Coastal and Estuarine Research Foundation		Any	Distinguished Service Award	Anne Miller	0	1	Service / Community	https://cerf.memberclicks.net/past-cerf-achievement-award-recipients#odum	0
2001	Coastal and Estuarine Research Foundation		Any	Distinguished Service Award	Joy Bartholomew	0	1	Service / Community	https://cerf.memberclicks.net/past-cerf-achievement-award-recipients#odum	0
2003	Coastal and Estuarine Research Foundation		Any	Distinguished Service Award	Walter Boynton	1	0	Service / Community	https://cerf.memberclicks.net/past-cerf-achievement-award-recipients#odum	0
2005	Coastal and Estuarine Research Foundation		Any	Distinguished Service Award	Scott Nixon	1	0	Service / Community	https://cerf.memberclicks.net/past-cerf-achievement-award-recipients#odum	0
2007	Coastal and Estuarine Research Foundation		Any	Distinguished Service Award	Linda Schaffner	0	1	Service / Community	https://cerf.memberclicks.net/past-cerf-achievement-award-recipients#odum	0
2007	Coastal and Estuarine Research Foundation		Any	Distinguished Service Award	Stephen Threlkeld	1	0	Service / Community	https://cerf.memberclicks.net/past-cerf-achievement-award-recipients#odum	0
2009	Coastal and Estuarine Research Foundation		Any	Distinguished Service Award	Carolyn Keefe	0	1	Service / Community	https://cerf.memberclicks.net/past-cerf-achievement-award-recipients#odum	0
2011	Coastal and Estuarine Research Foundation		Any	Distinguished Service Award	Robert Christian	1	0	Service / Community	https://cerf.memberclicks.net/past-cerf-achievement-award-recipients#odum	0
2013	Coastal and Estuarine Research Foundation		Any	Distinguished Service Award	Susan Williams	0	1	Service / Community	https://cerf.memberclicks.net/past-cerf-achievement-award-recipients#odum	0
2015	Coastal and Estuarine Research Foundation		Any	Distinguished Service Award	Janet Nestlerod	0	1	Service / Community	https://cerf.memberclicks.net/past-cerf-achievement-award-recipients#odum	0
2017	Coastal and Estuarine Research Foundation		Any	Distinguished Service Award	Veronica Berounsky	0	1	Service / Community	https://cerf.memberclicks.net/past-cerf-achievement-award-recipients#odum	0
2019	Coastal and Estuarine Research Foundation		Any	Distinguished Service Award	Ruth Carmichael	0	1	Service / Community	https://cerf.memberclicks.net/past-cerf-achievement-award-recipients#odum	0
2021	Coastal and Estuarine Research Foundation		Any	Distinguished Service Award	Hilary Neckles	0	1	Service / Community	https://cerf.memberclicks.net/past-cerf-achievement-award-recipients#odum	0
2023	Coastal and Estuarine Research Foundation		Any	Distinguished Service Award	Treda Grayson	0	1	Service / Community	https://cerf.memberclicks.net/past-cerf-achievement-award-recipients#odum	0
2010	Coastal Society		Any	Distinguished Service Award	Laurie Jodice	0	1	Service / Community	https://thecoastalsociety.org/about/the-coastal-society-awards/	0
2008	Coastal Society		Any	Distinguished Service Award	Robert Goodwin	1	0	Service / Community	https://thecoastalsociety.org/about/the-coastal-society-awards/	0
2006	Coastal Society		Any	Distinguished Service Award	Judy Tucker	0	1	Service / Community	https://thecoastalsociety.org/about/the-coastal-society-awards/	0
2002	Coastal Society		Any	Distinguished Service Award	Nick Lampson	1	0	Service / Community	https://thecoastalsociety.org/about/the-coastal-society-awards/	0
2002	Coastal Society		Any	Distinguished Service Award	Megan Bailiff	0	1	Service / Community	https://thecoastalsociety.org/about/the-coastal-society-awards/	0
2002	Coastal Society		Any	Distinguished Service Award	Laurie Jodice	0	1	Service / Community	https://thecoastalsociety.org/about/the-coastal-society-awards/	0
2024	Coastal Society		Any	Outstanding Service Award	Jeff Benoit	1	0	Service / Community	https://thecoastalsociety.org/about/the-coastal-society-awards/	0
2023	Coastal Society		Any	Outstanding Service Award	Tony MacDonald	1	0	Service / Community	https://thecoastalsociety.org/about/the-coastal-society-awards/	0
2023	Coastal Society		Any	Outstanding Service Award	Geno Olmi	1	0	Service / Community	https://thecoastalsociety.org/about/the-coastal-society-awards/	0
2022	Coastal Society		Any	Outstanding Service Award	Chad Nelson	1	0	Service / Community	https://thecoastalsociety.org/about/the-coastal-society-awards/	0
2021	Coastal Society		Any	Outstanding Service Award	Rick Devoe	1	0	Service / Community	https://thecoastalsociety.org/about/the-coastal-society-awards/	0
2020	Coastal Society		Any	Outstanding Service Award	Michelle Covi	0	1	Service / Community	https://thecoastalsociety.org/about/the-coastal-society-awards/	0
2019	Coastal Society		Any	Outstanding Service Award	Jill Meyer	0	1	Service / Community	https://thecoastalsociety.org/about/the-coastal-society-awards/	0
2016	Coastal Society		Any	Outstanding Service Award	Thomas E. Bigford	1	0	Service / Community	https://thecoastalsociety.org/about/the-coastal-society-awards/	0
2012	Coastal Society		Any	Outstanding Service Award	Mike Orbach	1	0	Service / Community	https://thecoastalsociety.org/about/the-coastal-society-awards/	0
2010	Coastal Society		Any	Outstanding Service Award	Maurice P. Lynch	1	0	Service / Community	https://thecoastalsociety.org/about/the-coastal-society-awards/	0
2008	Coastal Society		Any	Outstanding Service Award	Robert J. Bailey	1	0	Service / Community	https://thecoastalsociety.org/about/the-coastal-society-awards/	0
2006	Coastal Society		Any	Outstanding Service Award	Thomas R. Kitsos	1	0	Service / Community	https://thecoastalsociety.org/about/the-coastal-society-awards/	0
2002	Coastal Society		Any	Outstanding Service Award	Paul L. Kelly	1	0	Service / Community	https://thecoastalsociety.org/about/the-coastal-society-awards/	0
2002	Coastal Society		Any	Outstanding Service Award	Marc J. Hershman	1	0	Service / Community	https://thecoastalsociety.org/about/the-coastal-society-awards/	0
2024	Coastal Society		Any	Distinguished Service Award	Jefferson F. Flood	1	0	Service / Community	https://thecoastalsociety.org/about/the-coastal-society-awards/	0
2023	Coastal Society		Any	Distinguished Service Award	Steve MacLeod	1	0	Service / Community	https://thecoastalsociety.org/about/the-coastal-society-awards/	0
2022	Coastal Society		Any	Distinguished Service Award	Kim Grubert	0	1	Service / Community	https://thecoastalsociety.org/about/the-coastal-society-awards/	0
2022	Coastal Society		Any	Distinguished Service Award	Meg Reed	0	1	Service / Community	https://thecoastalsociety.org/about/the-coastal-society-awards/	0
2021	Coastal Society		Any	Distinguished Service Award	Tricia Hooper	0	1	Service / Community	https://thecoastalsociety.org/about/the-coastal-society-awards/	0
2020	Coastal Society		Any	Distinguished Service Award	Caitlyn McCrary	0	1	Service / Community	https://thecoastalsociety.org/about/the-coastal-society-awards/	0
2019	Coastal Society		Any	Distinguished Service Award	Thomas E. Bigford	1	0	Service / Community	https://thecoastalsociety.org/about/the-coastal-society-awards/	0
2016	Coastal Society		Any	Distinguished Service Award	Maurice P. Lynch	1	0	Service / Community	https://thecoastalsociety.org/about/the-coastal-society-awards/	0
2014	Coastal Society		Any	Distinguished Service Award	Lisa Schiavinato	0	1	Service / Community	https://thecoastalsociety.org/about/the-coastal-society-awards/	0
2012	Coastal Society		Any	Distinguished Service Award	Ellen Gordon	0	1	Service / Community	https://thecoastalsociety.org/about/the-coastal-society-awards/	0
2024	Coastal Society		Any	President's Award	Emily Vuxton	0	1	Service / Community	https://thecoastalsociety.org/about/the-coastal-society-awards/	0
2024	Coastal Society		Any	President's Award	Alexis Maxwell	0	1	Service / Community	https://thecoastalsociety.org/about/the-coastal-society-awards/	0
2023	Coastal Society		Any	President's Award	Judy Tucker	0	1	Service / Community	https://thecoastalsociety.org/about/the-coastal-society-awards/	0
2022	Coastal Society		Any	President's Award	Jeff Flood	1	0	Service / Community	https://thecoastalsociety.org/about/the-coastal-society-awards/	0
2021	Coastal Society		Any	President's Award	Thomas E. Bigford	1	0	Service / Community	https://thecoastalsociety.org/about/the-coastal-society-awards/	0
2020	Coastal Society		Any	President's Award	Vanessa Meer	0	1	Service / Community	https://thecoastalsociety.org/about/the-coastal-society-awards/	0
2019	Coastal Society		Any	President's Award	Kim Grubert	0	1	Service / Community	https://thecoastalsociety.org/about/the-coastal-society-awards/	0
2016	Coastal Society		Any	President's Award	Michelle Covi	0	1	Service / Community	https://thecoastalsociety.org/about/the-coastal-society-awards/	0
2016	Coastal Society		Any	President's Award	Claire Enterline	0	1	Service / Community	https://thecoastalsociety.org/about/the-coastal-society-awards/	0
2016	Coastal Society		Any	President's Award	Caitlyn McCrary	0	1	Service / Community	https://thecoastalsociety.org/about/the-coastal-society-awards/	0
2014	Coastal Society		Any	President's Award	Chris Ellis	1	0	Service / Community	https://thecoastalsociety.org/about/the-coastal-society-awards/	0
2014	Coastal Society		Any	President's Award	Brian Smith	1	0	Service / Community	https://thecoastalsociety.org/about/the-coastal-society-awards/	0
2012	Coastal Society		Any	President's Award	Rick DeVoe	1	0	Service / Community	https://thecoastalsociety.org/about/the-coastal-society-awards/	0
2012	Coastal Society		Any	President's Award	Paul Ticco	1	0	Service / Community	https://thecoastalsociety.org/about/the-coastal-society-awards/	0
2010	Coastal Society		Any	President's Award	Kevin McLean	1	0	Service / Community	https://thecoastalsociety.org/about/the-coastal-society-awards/	0
2008	Coastal Society		Any	President's Award	Susan White	0	1	Service / Community	https://thecoastalsociety.org/about/the-coastal-society-awards/	0
2008	Coastal Society		Any	President's Award	Christine Patrick	0	1	Service / Community	https://thecoastalsociety.org/about/the-coastal-society-awards/	0
2006	Coastal Society		Any	President's Award	Gib L. Chase	1	0	Service / Community	https://thecoastalsociety.org/about/the-coastal-society-awards/	0
2006	Coastal Society		Any	President's Award	John Duff	1	0	Service / Community	https://thecoastalsociety.org/about/the-coastal-society-awards/	0
2002	Coastal Society		Any	President's Award	Ron Hodson	1	0	Service / Community	https://thecoastalsociety.org/about/the-coastal-society-awards/	0
2002	Coastal Society		Any	President's Award	Kristen M. Fletcher	0	1	Service / Community	https://thecoastalsociety.org/about/the-coastal-society-awards/	0
2017	Estuarine and Coastal Sciences Association		Early	Peter Jones Memorial Award for Papers	Rebecca Morris	0	1	Award	https://ecsa.international/grants-and-awards/previous-award-winners	0
2017	Estuarine and Coastal Sciences Association		Early	Peter Jones Memorial Award for Papers	Jonathan Dale	1	0	Award	https://ecsa.international/grants-and-awards/previous-award-winners	0
2016	Estuarine and Coastal Sciences Association		Early	Peter Jones Memorial Award for Papers	Peter Mueller	1	0	Award	https://ecsa.international/grants-and-awards/previous-award-winners	0
2013	Estuarine and Coastal Sciences Association		Early	Peter Jones Memorial Award for Papers	Heidi Burdett	0	1	Award	https://ecsa.international/grants-and-awards/previous-award-winners	0
2015	EGU	OS	Late	Alfred Wegener Medal	Sergej Zilitinkevich	1	0	Award	https://www.egu.eu/os/awards-medals/awardees/	0
2008	EGU	GM	Student	Young Scientist Outstanding Poster Paper	Jakob Heyman	1	0	Award	https://www.egu.eu/gm/awards-medals/awardees/?limit=20	0
2009	EGU	GM	Student	Young Scientist Outstanding Poster Paper	Jakob Heyman	1	0	Award	https://www.egu.eu/gm/awards-medals/awardees/?limit=20	0
2010	EGU	GM	Student	Young Scientist Outstanding Poster Paper	Romain Delunel	1	0	Award	https://www.egu.eu/gm/awards-medals/awardees/?limit=20	0
2024	New Zealand Coastal Society		Any	NZCS / eCoast Sustainability Award	Sea Nest Ltd	NaN	NaN	Award	https://www.coastalsociety.org.nz/awards/previous-award-winners/	0
2023	New Zealand Coastal Society		Any	NZCS / eCoast Sustainability Award	Megan Oliver	0	1	Award	https://www.coastalsociety.org.nz/awards/previous-award-winners/	0
2024	New Zealand Coastal Society		Any	Professional Development Award	Christo Rautenbach	1	0	Award	https://www.coastalsociety.org.nz/awards/previous-award-winners/	0
2023	New Zealand Coastal Society		Any	Professional Development Award	Andrew Swales	1	0	Award	https://www.coastalsociety.org.nz/awards/previous-award-winners/	0
2022	New Zealand Coastal Society		Any	Professional Development Award	Matthew Rivers	1	0	Award	https://www.coastalsociety.org.nz/awards/previous-award-winners/	0
2020	New Zealand Coastal Society		Any	Professional Development Award	Shaw Mead	1	0	Award	https://www.coastalsociety.org.nz/awards/previous-award-winners/	0
2020	New Zealand Coastal Society		Any	Professional Development Award	Ed Atkin	1	0	Award	https://www.coastalsociety.org.nz/awards/previous-award-winners/	0
2019	New Zealand Coastal Society		Any	Professional Development Award	Deirdre Hart	0	1	Award	https://www.coastalsociety.org.nz/awards/previous-award-winners/	0
2019	New Zealand Coastal Society		Any	Professional Development Award	Josie Crawshaw	0	1	Award	https://www.coastalsociety.org.nz/awards/previous-award-winners/	0
2018	New Zealand Coastal Society		Any	Professional Development Award	Hilke Giles	0	1	Award	https://www.coastalsociety.org.nz/awards/previous-award-winners/	0
2018	New Zealand Coastal Society		Any	Professional Development Award	Kate Davies	0	1	Award	https://www.coastalsociety.org.nz/awards/previous-award-winners/	0
2017	New Zealand Coastal Society		Any	Professional Development Award	Lucy Underwood	0	1	Award	https://www.coastalsociety.org.nz/awards/previous-award-winners/	0
2016	New Zealand Coastal Society		Any	Professional Development Award	Peter Quilter	1	0	Award	https://www.coastalsociety.org.nz/awards/previous-award-winners/	0
2015	New Zealand Coastal Society		Any	Professional Development Award	Shane Orchard	1	0	Award	https://www.coastalsociety.org.nz/awards/previous-award-winners/	0
2020	PIANC AU-NZ		Early	APAC Young Author	Nick Deussen	1	0	Award	https://pianc.org.au/about/awards/apac-awards/	0
2022	PIANC AU-NZ		Early	APAC Young Author	Edward Rowe	1	0	Award	https://pianc.org.au/about/awards/apac-awards/	0
2024	PIANC AU-NZ		Early	APAC Young Author	Jarryd Barnes	1	0	Award	https://pianc.org.au/about/awards/apac-awards/	0
2020	PIANC AU-NZ		Any	APAC Author	Jason Antenucci	1	0	Award	https://pianc.org.au/about/awards/apac-awards/	0
2022	PIANC AU-NZ		Any	APAC Author	Jordan Butler	1	0	Award	https://pianc.org.au/about/awards/apac-awards/	0
2024	PIANC AU-NZ		Any	APAC Author	Damien Dryden	1	0	Award	https://pianc.org.au/about/awards/apac-awards/	0
2020	PIANC AU-NZ		Any	Contribution Award	Bob Lamont-Smith	1	0	Award	https://pianc.org.au/about/awards/apac-awards/	0
2022	PIANC AU-NZ		Any	Contribution Award	Tob Lamont-Smith	1	0	Award	https://pianc.org.au/about/awards/apac-awards/	0
2024	PIANC AU-NZ		Any	Contribution Award	Mary O�Connell	0	1	Award	https://pianc.org.au/about/awards/apac-awards/	0
2024	PIANC AU-NZ		Any	Progress Award	Claire Treeby	0	1	Award	https://pianc.org.au/about/awards/apac-awards/	0
2022	PIANC AU-NZ		Any	Progress Award	Marika Calfas	0	1	Award	https://pianc.org.au/about/awards/apac-awards/	0
2020	PIANC AU-NZ		Any	Progress Award	Luke Twomey	1	0	Award	https://pianc.org.au/about/awards/apac-awards/	0
2024	PIANC AU-NZ		Late	Lifetime Achievement Award	Peter Fountain	1	0	Award	https://pianc.org.au/about/awards/apac-awards/	0
2022	PIANC AU-NZ		Late	Lifetime Achievement Award	Ron Cox	1	0	Award	https://pianc.org.au/about/awards/apac-awards/	0
2020	PIANC AU-NZ		Late	Lifetime Achievement Award	Neil Lawson	1	0	Award	https://pianc.org.au/about/awards/apac-awards/	0
2024	PIANC AU-NZ		Early	Peter Fountain Memorial Award	Caelan Hearne	1	0	Award	https://pianc.org.au/about/awards/apac-awards/	0
2024	PIANC AU-NZ		Early	Peter Fountain Memorial Award	Lauren Ilano	0	1	Award	https://pianc.org.au/about/awards/apac-awards/	0
