# Supplementary material for: Awards, keynotes and gender equity in coastal geoscience and engineering: A 50-year perspective
Source: Camb Prism Coast Futur. 2026 May 13;4:e12. doi: 10.1017/cft.2026.10033 (PMC13276721; doi:10.1017/cft.2026.10033)
Supplement: Wilson et al. supplementary material [file S275472052610033Xsup001.zip › SM2_AwardDemographics_Comparison.csv]

Supplemental Table 2: Comparison of CGE Data with Demographic Trends of Physical Science and Engineering Faculty in the U.S. In this comparison, student awards were excluded from the CGE dataset to enable a more direct alignment between the demographics of doctorate-holding recipients of awards and keynotes and those of tenure-track faculty.
Sources: National Science Foundation (2021b) Women, Minorities and Persons with Disabilities in Science and Engineering. Supplemental Table 3-14. https://ncses.nsf.gov/pubs/nsb20198/data#supplemental-tables. Accessed Oct. 1, 2025. Wilson K, Lott SG, Anarde K (2026) "Compiled Demographics Data for "Awards, Keynotes, and Gender Equity in Coastal Geoscience and Engineering: A Fifty-Year Perspective"…
NSF DATA:				NSF DATA:									Wilson et al., 2026				Wilson et al., 2026											Comparison based on trend lines fit to the NSF and Wilson et al., Data
Fraction of Women in Engineering Tenure Track Positions				Raw data of persons employeed in Tenured Positions (Associate and Full Professors in Physical Sciences and Engineering), Numbers in Thousands									Data from SM1 Excluding student awards	Percentage of women and gd recipients of awards and keynotes (normalized by total number of awards given that year )	Fraction of women and gender-diverse recipients of awards and keynotes (normalized by total number of awards given that year )		Raw Data Keynotes (See Supplemental Material 1 for metadata)				Awards Excluding student awards (See Supplemental Material 1 for metadata)								pre-tenure engineer	tenured enginner	pre tenure physical science	tenured physical science	Best Fit: Aggregated Data (Tenured and Pre-Tenured Women in Engineering and Physical Sciences); National Science Foundation (2021b)	CGE data (Wilson, Lott, Anarde, 2026)	data (TT awards + keynotes - 1986)
Year	tenured	asssistant		TENURED	Physical sciences Men	Physical sciences women	Engineering MEN	Engineering Women					1978	0	0		Year	Male	Female+		Year	Male	Female+					BEST FIT LINE	y=0.00653*year-12.9	y=0.00328*year -6.5	y=0.00567*year -11.1	y=0.00431*year-8.5	y=0.00435*year -8.6	y=0.0092*year -18.26	y=0.00955*year-18.94
1973	0	0		1973	14.7	0.5	8.7	0					1979	0	0		2024	1	0		1988	1	0					1973	-0.01631	-0.02856	0.08691	0.00363	-0.01745		-9.785
1977	0	0		1977	17.4	0.6	10.7	0					1980	0	0		2024	0	1		1990	1	0					1974	-0.00978	-0.02528	0.09258	0.00794	-0.0131	-0.05972	-8.83
1981	0.008	0.043		1981	19	0.7	12.2	0.1					1981	0	0		2024	1	0		1992	1	0					1975	-0.00325	-0.022	0.09825	0.01225	-0.00875	-0.0505	-7.875
1983	0.014	0.037		1983	19.4	0.8	13.6	0.2					1982	0	0		2024	1	0		1995	1	0					1976	0.00328	-0.01872	0.10392	0.01656	-0.0044	-0.04128	-6.92
1985	0.014	0.050		1985	20	0.9	13.7	0.2					1983	0	0		2022	1	0		1997	1	0					1977	0.00981	-0.01544	0.10959	0.02087	-5E-05	-0.03206	-5.965
1987	0.013	0.050		1987	20.6	1	15.1	0.2					1984	0	0		2022	1	0		1999	0	1					1978	0.01634	-0.01216	0.11526	0.02518	0.0043	-0.02284	-5.01
1989	0.013	0.070		1989	20.3	1.1	15.7	0.2					1985	0	0		2022	0	1		1999	0	1					1979	0.02287	-0.00888	0.12093	0.02949	0.00865	-0.01362	-4.055
1991	0.025	0.093		1991	20.3	0.9	15.4	0.4					1986	20	0.2		2020	1	0		2001	1	0					1980	0.0294	-0.0056	0.1266	0.0338	0.013	-0.0044	-3.1
1993	0.019	0.111		1993	19.5	1.1	15.3	0.3					1987	0	0		2020	1	0		2003	1	0					1981	0.03593	-0.00232	0.13227	0.03811	0.01735	0.00482	-2.145
1995	0.033	0.146		1995	18.8	1.2	14.8	0.5					1988	0	0		2020	1	0		2005	0	1					1982	0.04246	0.00096	0.13794	0.04242	0.0217	0.01404	-1.19
1997	0.030	0.125		1997	18.9	1.5	16.1	0.5					1989	0	0		2020	1	0		2007	1	0					1983	0.04899	0.00424	0.14361	0.04673	0.02605	0.02326	-0.235
1999	0.048	0.116		1999	19	1.9	15.8	0.8					1990	0	0		2020	1	0		2009	1	0					1984	0.05552	0.00752	0.14928	0.05104	0.0304	0.03248	0.72
2001	0.054	0.146		2001	18.6	2.1	15.9	0.9					1991	0	0		2020	0	1		2011	1	0					1985	0.06205	0.0108	0.15495	0.05535	0.03475	0.0417	1.675
2003	0.065	0.157		2003	18.9	2.4	15.7	1.1					1992	0	0		2020	0	1		2013	1	0					1986	0.06858	0.01408	0.16062	0.05966	0.0391	0.05092	2.63
2006	0.074	0.220		2006	17.6	2.7	15	1.2					1993	0	0		2020	1	0		2015	1	0					1987	0.07511	0.01736	0.16629	0.06397	0.04345	0.06014	3.585
2008	0.074	0.255		2008	17.9	3.1	16.3	1.3					1994	16.66666667	0.166666667		2020	0	1		2017	1	0					1988	0.08164	0.02064	0.17196	0.06828	0.0478	0.06936	4.54
2010	0.096	0.316		2010	18.9	3.6	16	1.7					1995	0	0		2020	1	0		2019	1	0					1989	0.08817	0.02392	0.17763	0.07259	0.05215	0.07858	5.495
2013	0.108	0.250		2013	18.2	4	16.5	2					1996	14.28571429	0.142857143		2020	0	1		2022	1	0					1990	0.0947	0.0272	0.1833	0.0769	0.0565	0.0878	6.45
2015	0.138	0.216		2015	18.6	4.6	18.8	3					1997	30	0.3		2020	1	0		2023	1	0					1991	0.10123	0.03048	0.18897	0.08121	0.06085	0.09702	7.405
2017	0.150	0.211		2017	17.9	4.6	17.5	3.1					1998	22.22222222	0.222222222		2020	1	0		2023	1	0					1992	0.10776	0.03376	0.19464	0.08552	0.0652	0.10624	8.36
													1999	14.28571429	0.142857143		2020	0	1		2015	0	1					1993	0.11429	0.03704	0.20031	0.08983	0.06955	0.11546	9.315
													2000	37.5	0.375		2020	1	0		2017	1	0					1994	0.12082	0.04032	0.20598	0.09414	0.0739	0.12468	10.27
													2001	23.80952381	0.238095238		2020	1	0		2019	0	1					1995	0.12735	0.0436	0.21165	0.09845	0.07825	0.1339	11.225
Fraction of Women in Physical Sciences Tenure Track Positions				Raw data of persons employeed in Pre-tenured Positions (Assistant Professors in Physical Sciences and Engineering), Numbers in Thousands									2002	20	0.2		2018	1	0		2023	1	0					1996	0.13388	0.04688	0.21732	0.10276	0.0826	0.14312	12.18
Year	tenured	asssistant		Junior faculty	Physical sciences Men	Physical sciences women	Engineering MEN	Engineering Women					2003	22.22222222	0.222222222		2016	1	0		2013	1	0					1997	0.14041	0.05016	0.22299	0.10707	0.08695	0.15234	13.135
1973	0.033	0.05			5.2	0.3	2.6	0					2004	33.33333333	0.333333333		2016	1	0		2001	1	0					1998	0.14694	0.05344	0.22866	0.11138	0.0913	0.16156	14.09
1977	0.033	0.09			5.2	0.5	2.7	0					2005	23.07692308	0.230769231		2016	1	0		2003	1	0					1999	0.15347	0.05672	0.23433	0.11569	0.09565	0.17078	15.045
1981	0.036	0.11			4.1	0.5	2.2	0.1					2006	43.47826087	0.434782609		2016	1	0		2005	1	0					2000	0.16	0.06	0.24	0.12	0.1	0.18	16
1983	0.040	0.13			3.5	0.5	2.6	0.1					2007	25.92592593	0.259259259		2016	1	0		2007	1	0					2001	0.16653	0.06328	0.24567	0.12431	0.10435	0.18922	16.955
1985	0.043	0.13			3.9	0.6	3.8	0.2					2008	40.90909091	0.409090909		2016	1	0		2009	1	0					2002	0.17306	0.06656	0.25134	0.12862	0.1087	0.19844	17.91
1987	0.046	0.15			4.1	0.7	3.8	0.2					2009	20.51282051	0.205128205		2014	1	0		2009	1	0					2003	0.17959	0.06984	0.25701	0.13293	0.11305	0.20766	18.865
1989	0.051	0.15			4.1	0.7	4	0.3					2010	28.125	0.28125		2012	1	0		2011	1	0					2004	0.18612	0.07312	0.26268	0.13724	0.1174	0.21688	19.82
1991	0.042	0.18			4.1	0.9	3.9	0.4					2011	11.76470588	0.117647059		2010	1	0		2013	1	0					2005	0.19265	0.0764	0.26835	0.14155	0.12175	0.2261	20.775
1993	0.053	0.21			4.2	1.1	4	0.5					2012	27.27272727	0.272727273		2010	1	0		2015	1	0					2006	0.19918	0.07968	0.27402	0.14586	0.1261	0.23532	21.73
1995	0.060	0.27			4.1	1.5	4.1	0.7					2013	14.63414634	0.146341463		2010	0	1		2017	1	0					2007	0.20571	0.08296	0.27969	0.15017	0.13045	0.24454	22.685
1997	0.074	0.26			3.9	1.4	4.2	0.6					2014	19.35483871	0.193548387		2008	1	0		2019	1	0					2008	0.21224	0.08624	0.28536	0.15448	0.1348	0.25376	23.64
1999	0.091	0.24			4.5	1.4	3.8	0.5					2015	32.35294118	0.323529412		2006	1	0		2021	1	0					2009	0.21877	0.08952	0.29103	0.15879	0.13915	0.26298	24.595
2001	0.101	0.26			4.2	1.5	4.1	0.7					2016	30	0.3		2004	1	0		2023	0	1					2010	0.2253	0.0928	0.2967	0.1631	0.1435	0.2722	25.55
2003	0.113	0.23			4.9	1.5	4.3	0.8					2017	25.53191489	0.255319149		2002	1	0		2023	1	0					2011	0.23183	0.09608	0.30237	0.16741	0.14785	0.28142	26.505
2006	0.133	0.27			4.9	1.8	4.6	1.3					2018	31.03448276	0.310344828		2002	1	0		2025	1	0					2012	0.23836	0.09936	0.30804	0.17172	0.1522	0.29064	27.46
2008	0.148	0.27			4.8	1.8	3.8	1.3					2019	42.22222222	0.422222222		2002	1	0		1997	0	1					2013	0.24489	0.10264	0.31371	0.17603	0.15655	0.29986	28.415
2010	0.160	0.29			4.9	2	3.9	1.8					2020	36.36363636	0.363636364		2002	1	0		1999	1	0					2014	0.25142	0.10592	0.31938	0.18034	0.1609	0.30908	29.37
2013	0.180	0.28			5.3	2.1	4.8	1.6					2021	35.8974359	0.358974359		2000	1	0		2001	0	1					2015	0.25795	0.1092	0.32505	0.18465	0.16525	0.3183	30.325
2015	0.198	0.29			5.6	2.3	5.8	1.6					2022	53.125	0.53125		2000	1	0		2003	0	1					2016	0.26448	0.11248	0.33072	0.18896	0.1696	0.32752	31.28
2017	0.204	0.29			5.1	2.1	6	1.6					2023	42.10526316	0.421052632		2000	1	0		2005	1	0					2017	0.27101	0.11576	0.33639	0.19327	0.17395	0.33674	32.235
													2024	33.33333333	0.333333333		1998	1	0		2007	0	1					2018	0.27754	0.11904	0.34206	0.19758	0.1783	0.34596	33.19
													2025	28.57142857	0.285714286		1998	1	0		2009	1	0					2019	0.28407	0.12232	0.34773	0.20189	0.18265	0.35518	34.145
																	1998	1	0		2011	1	0					2020	0.2906	0.1256	0.3534	0.2062	0.187	0.3644	35.1
																	2025	0	1		2013	1	0					2021	0.29713	0.12888	0.35907	0.21051	0.19135	0.37362	36.055
																	2025	1	0		2015	0	1					2022	0.30366	0.13216	0.36474	0.21482	0.1957	0.38284	37.01
Aggregated Fraction of Women employeed in Tenure Track Positions (Assistant, Associate, and Full Professors in Physical Sciences and Engineering) (National Science Foundation, 2021)																	2025	1	0		2017	1	0					2023	0.31019	0.13544	0.37041	0.21913	0.20005	0.39206	37.965
1973	0.020920502																2023	0	1		2019	0	1					2024	0.31672	0.13872	0.37608	0.22344	0.2044	0.40128	38.92
1977	0.020905923																2023	1	0		2021	1	0					2025	0.32325	0.142	0.38175	0.22775	0.20875	0.4105	39.875
1981	0.025																2023	0	1		2023	1	0
1983	0.029411765																2023	1	0		2025	1	0
1985	0.031609195																2021	0	1		2024	1	0
1987	0.032520325																2021	1	0		2023	0	1
1989	0.034852547																2021	0	1		2022	1	0
1991	0.035135135																2019	1	0		2021	0	1
1993	0.038674033																2019	0	1		2019	0	1
1995	0.04815864																2019	1	0		2017	1	0
1997	0.054054054																2019	1	0		2016	0	1
1999	0.072																2019	0	1		2015	1	0
2001	0.08																2017	1	0		2014	0	1
2003	0.091863517																2017	1	0		2013	1	0
2006	0.106849315																2017	1	0		2011	1	0
2008	0.113989637																2017	1	0		2010	1	0
2010	0.131840796																2017	1	0		2000	0	1
2013	0.147420147																2017	0	1		2001	0	1
2015	0.168888889																2017	1	0		2002	1	0
2017	0.178654292																2017	1	0		2003	1	0
																	2017	0	1		2004	1	0
																	2015	0	1		2005	1	0
																	2015	0	1		2006	1	0
																	2015	1	0		2007	0	1
																	2015	0	1		2008	1	0
																	2013	1	0		2009	1	0
																	2013	1	0		2010	1	0
																	2013	1	0		2011	1	0
																	2013	1	0		2013	0	1
																	2011	1	0		2014	0	1
																	2011	1	0		2016	1	0
																	2011	0	1		2017	0	1
																	2011	1	0		2017	1	0
																	2011	1	0		2017	1	0
																	2011	1	0		2017	1	0
																	2011	1	0		2018	1	0
																	2011	0	1		2019	0	1
																	2009	0	1		2019	1	0
																	2009	1	0		2020	1	0
																	2009	0	1		2021	0	1
																	2009	1	0		2022	0	1
																	2009	1	0		2023	1	0
																	2009	1	0		2024	1	0
																	2009	1	0		2025	1	0
																	2009	1	0		2015	1	0
																	2009	1	0		2016	1	0
																	2009	1	0		2016	1	0
																	2007	1	0		2017	1	0
																	2007	1	0		2017	0	1
																	2007	0	1		2018	0	1
																	2007	1	0		2018	1	0
																	2007	1	0		2019	1	0
																	2005	1	0		2019	1	0
																	2005	1	0		2020	0	1
																	2005	0	1		2020	0	1
																	2005	1	0		2020	1	0
																	2005	1	0		2021	0	1
																	2005	1	0		2021	1	0
																	2005	1	0		2021	0	1
																	2005	1	0		2022	0	1
																	2005	1	0		2022	1	0
																	2001	1	0		2022	0	1
																	2001	1	0		2023	0	1
																	2001	1	0		2023	1	0
																	2001	1	0		2024	0	1
																	1999	1	0		2024	1	0
																	1999	1	0		2024	1	0
																	1999	1	0		2025	0	1
																	1999	1	0		2025	1	0
																	1999	1	0		2012	0	1
																	1999	1	0		2014	1	0
																	1999	1	0		2016	1	0
																	1999	1	0		2000	1	0
																	1999	1	0		2001	1	0
																	1999	1	0		2002	1	0
																	2025	0	1		2003	1	0
																	2025	1	0		2004	1	0
																	2025	1	0		2005	1	0
																	2025	1	0		2006	1	0
																	2022	1	0		2007	1	0
																	2022	0	1		2008	1	0
																	2010	0	1		2009	0	1
																	2010	1	0		2010	1	0
																	2010	1	0		2011	1	0
																	2009	1	0		2012	1	0
																	2009	1	0		2013	1	0
																	2009	1	0		2014	1	0
																	2007	1	0		2015	1	0
																	2007	1	0		2016	0	1
																	2007	1	0		2017	1	0
																	2007	1	0		2018	1	0
																	2009	1	0		2019	0	1
																	2009	0	1		2020	1	0
																	2009	1	0		2021	1	0
																	2009	1	0		2022	1	0
																	2013	0	1		2024	1	0
																	2013	1	0		2000	0	1
																	2013	1	0		2000	0	1
																	2013	1	0		2000	1	0
																	2013	1	0		2000	1	0
																	2013	1	0		2000	0	1
																	2013	1	0		2001	1	0
																	2013	0	1		2001	0	1
																					2001	1	0
																					2001	1	0
																					2001	0	1
																					2002	1	0
																					2002	0	1
																					2002	1	0
																					2002	0	1
																					2003	0	1
																					2003	1	0
																					2003	1	0
																					2003	1	0
																					2004	0	1
																					2004	0	1
																					2004	0	1
																					2004	1	0
																					2004	0	1
																					2005	0	1
																					2005	1	0
																					2005	0	1
																					2005	1	0
																					2006	0	1
																					2006	0	1
																					2006	0	1
																					2007	1	0
																					2007	1	0
																					2007	1	0
																					2007	0	1
																					2008	0	1
																					2008	1	0
																					2008	1	0
																					2008	0	1
																					2008	0	1
																					2009	0	1
																					2009	0	1
																					2009	1	0
																					2009	1	0
																					2009	1	0
																					2010	0	1
																					2010	0	1
																					2010	1	0
																					2010	0	1
																					2010	0	1
																					2011	1	0
																					2011	1	0
																					2011	1	0
																					2011	0	1
																					2011	1	0
																					2012	1	0
																					2012	0	1
																					2012	1	0
																					2012	1	0
																					2012	1	0
																					2013	1	0
																					2013	1	0
																					2013	0	1
																					2013	0	1
																					2013	1	0
																					2014	1	0
																					2014	1	0
																					2014	0	1
																					2014	1	0
																					2014	1	0
																					2015	0	1
																					2015	1	0
																					2015	1	0
																					2015	0	1
																					2015	1	0
																					2016	1	0
																					2016	0	1
																					2016	1	0
																					2016	0	1
																					2016	1	0
																					2017	1	0
																					2017	1	0
																					2017	0	1
																					2017	0	1
																					2017	1	0
																					2018	1	0
																					2018	1	0
																					2019	1	0
																					2019	1	0
																					2019	1	0
																					2020	0	1
																					2021	1	0
																					2021	1	0
																					2021	1	0
																					2021	0	1
																					2021	1	0
																					2022	0	1
																					2022	0	1
																					2023	0	1
																					2023	0	1
																					2024	1	0
																					2024	0	1
																					2025	0	1
																					2004	1	0
																					2005	1	0
																					2006	1	0
																					2007	0	1
																					2008	1	0
																					2009	1	0
																					2010	1	0
																					2011	1	0
																					2012	1	0
																					2013	1	0
																					2014	1	0
																					2015	1	0
																					2016	1	0
																					2017	0	1
																					2018	1	0
																					2019	0	1
																					2020	1	0
																					2021	1	0
																					2022	0	1
																					2023	1	0
																					2024	0	1
																					2025	0	1
																					2010	1	0
																					2011	1	0
																					2012	1	0
																					2013	1	0
																					2014	1	0
																					2015	1	0
																					2016	1	0
																					2017	1	0
																					2018	0	1
																					2019	1	0
																					2020	0	1
																					2021	1	0
																					2022	1	0
																					2023	1	0
																					2024	0	1
																					2016	1	0
																					2016	1	0
																					2017	1	0
																					2017	1	0
																					2018	1	0
																					2018	1	0
																					2019	1	0
																					2019	1	0
																					2020	1	0
																					2020	1	0
																					2021	1	0
																					2021	1	0
																					2022	1	0
																					2023	1	0
																					2023	0	1
																					2024	1	0
																					2024	1	0
																					2000	1	0
																					2002	1	0
																					2003	1	0
																					2004	1	0
																					2005	1	0
																					2006	1	0
																					2007	1	0
																					2008	1	0
																					2009	1	0
																					2011	1	0
																					2012	1	0
																					2013	1	0
																					2014	1	0
																					2015	1	0
																					2016	0	1
																					2017	1	0
																					2018	1	0
																					2019	1	0
																					2020	1	0
																					2021	1	0
																					2022	1	0
																					2023	1	0
																					2024	1	0
																					2025	1	0
																					1992	1	0
																					1993	1	0
																					1994	1	0
																					1995	1	0
																					1996	1	0
																					1997	0	1
																					1998	1	0
																					1999	1	0
																					2000	0	1
																					2002	1	0
																					2002	1	0
																					2004	1	0
																					2004	0	1
																					2006	0	1
																					2006	1	0
																					2008	0	1
																					2008	0	1
																					2010	1	0
																					2010	1	0
																					2012	0	1
																					2012	0	1
																					2014	1	0
																					2014	1	0
																					2016	0	1
																					2016	0	1
																					2018	0	1
																					2018	1	0
																					2019	0	1
																					2020	1	0
																					2021	0	1
																					2022	1	0
																					2023	1	0
																					2024	0	1
																					1979	1	0
																					1980	1	0
																					1981	1	0
																					1982	1	0
																					1983	1	0
																					1984	1	0
																					1985	1	0
																					1986	1	0
																					1987	1	0
																					1988	1	0
																					1989	1	0
																					1990	1	0
																					1991	1	0
																					1992	1	0
																					1993	1	0
																					1994	1	0
																					1995	1	0
																					1996	1	0
																					1997	1	0
																					1998	1	0
																					1999	1	0
																					2000	1	0
																					2001	1	0
																					2002	1	0
																					2003	1	0
																					2004	1	0
																					2005	1	0
																					2006	1	0
																					2007	1	0
																					2008	1	0
																					2009	1	0
																					2010	1	0
																					2011	1	0
																					2012	1	0
																					2013	1	0
																					2014	1	0
																					2015	1	0
																					2016	1	0
																					2017	1	0
																					2018	1	0
																					2019	1	0
																					2020	1	0
																					2021	1	0
																					2022	0	1
																					2024	1	0
																					2025	1	0
																					1985	1	0
																					1986	1	0
																					1986	0	1
																					1987	1	0
																					1988	1	0
																					1989	1	0
																					1990	1	0
																					1991	1	0
																					1992	1	0
																					1994	0	1
																					1995	1	0
																					1996	1	0
																					1997	0	1
																					1998	1	0
																					1999	1	0
																					2001	1	0
																					2002	1	0
																					2003	1	0
																					2004	1	0
																					2005	1	0
																					2006	1	0
																					2007	1	0
																					2008	1	0
																					2009	0	1
																					2010	1	0
																					2012	1	0
																					2013	1	0
																					2014	1	0
																					2015	1	0
																					2016	1	0
																					2017	1	0
																					2018	1	0
																					2019	1	0
																					2020	1	0
																					2021	0	1
																					2022	0	1
																					2023	1	0
																					2023	1	0
																					2006	0	1
																					2007	1	0
																					2008	1	0
																					2009	1	0
																					2010	1	0
																					2011	1	0
																					2012	1	0
																					2013	1	0
																					2014	0	1
																					2015	1	0
																					2016	1	0
																					2017	1	0
																					2018	1	0
																					2019	0	1
																					2020	1	0
																					2021	1	0
																					2022	0	1
																					2023	1	0
																					2024	0	1
																					2025	1	0
																					1978	1	0
																					1979	1	0
																					1980	1	0
																					1981	1	0
																					1982	1	0
																					1983	1	0
																					1984	1	0
																					1985	1	0
																					1986	1	0
																					1987	1	0
																					1988	1	0
																					1989	1	0
																					1990	1	0
																					1991	1	0
																					1992	1	0
																					1993	1	0
																					1994	1	0
																					1995	1	0
																					1996	1	0
																					1997	1	0
																					1998	1	0
																					1999	1	0
																					2000	1	0
																					2001	1	0
																					2003	1	0
																					2004	1	0
																					2005	0	1
																					2006	1	0
																					2007	1	0
																					2008	1	0
																					2009	1	0
																					2010	1	0
																					2011	1	0
																					2013	1	0
																					2014	1	0
																					2015	1	0
																					2016	1	0
																					2017	1	0
																					2018	1	0
																					2019	1	0
																					2020	1	0
																					2021	1	0
																					2022	1	0
																					2023	1	0
																					2024	1	0
																					2025	1	0
																					2010	1	0
																					2010	1	0
																					2013	1	0
																					2013	1	0
																					2016	1	0
																					2016	1	0
																					2019	1	0
																					2019	1	0
																					2025	1	0
																					2012	1	0
																					2013	1	0
																					2015	1	0
																					2017	1	0
																					2019	1	0
																					2010	1	0
																					2011	1	0
																					2012	1	0
																					2013	1	0
																					2014	1	0
																					2015	1	0
																					2016	0	1
																					2017	1	0
																					2018	0	1
																					2019	1	0
																					2020	1	0
																					2021	1	0
																					2022	0	1
																					2023	1	0
																					2024	1	0
																					1988	1	0
																					1989	1	0
																					1990	1	0
																					1990	1	0
																					1991	1	0
																					1992	1	0
																					1993	1	0
																					1994	1	0
																					1995	1	0
																					1996	1	0
																					1997	1	0
																					1998	0	1
																					1999	1	0
																					2000	1	0
																					2001	1	0
																					2002	1	0
																					2003	1	0
																					2004	1	0
																					2005	1	0
																					2006	0	1
																					2007	1	0
																					2008	0	1
																					2009	1	0
																					2010	1	0
																					2011	1	0
																					2012	1	0
																					2013	1	0
																					2014	1	0
																					2015	1	0
																					2016	1	0
																					2017	1	0
																					2018	1	0
																					2019	1	0
																					2020	0	1
																					2021	1	0
																					2022	0	1
																					2023	0	1
																					2024	1	0
																					1982	1	0
																					1983	1	0
																					1983	1	0
																					1984	1	0
																					1984	1	0
																					1984	1	0
																					1985	1	0
																					1986	1	0
																					1987	1	0
																					1988	1	0
																					1989	1	0
																					1994	1	0
																					1995	1	0
																					1996	0	1
																					1996	1	0
																					1997	1	0
																					1999	1	0
																					2002	1	0
																					2004	1	0
																					2006	1	0
																					2008	1	0
																					2010	1	0
																					2011	1	0
																					2013	1	0
																					2015	1	0
																					2017	1	0
																					2019	0	1
																					2021	1	0
																					2023	0	1
																					2002	0	1
																					2002	1	0
																					2006	1	0
																					2006	0	1
																					2008	0	1
																					2011	1	0
																					2011	1	0
																					2013	1	0
																					2015	0	1
																					2017	1	0
																					2019	0	1
																					2021	1	0
																					2022	0	1
																					2024	0	1
																					2014	1	0
																					2016	1	0
																					2018	0	1
																					2020	0	1
																					2022	1	0
																					2023	0	1
																					2024	0	1
																					1997	1	0
																					1999	1	0
																					2001	1	0
																					2003	1	0
																					2005	1	0
																					2007	0	1
																					2009	1	0
																					2009	1	0
																					2011	1	0
																					2013	1	0
																					2015	0	1
																					2017	1	0
																					2019	0	1
																					2021	1	0
																					2021	1	0
																					2023	1	0
																					2014	1	0
																					2015	1	0
																					2016	0	1
																					2019	0	1
																					2020	0	1
																					2021	0	1
																					2022	1	0
																					2023	1	0
																					2024	1	0
																					2025	0	1
																					1991	1	0
																					1991	1	0
																					1993	1	0
																					1997	1	0
																					2001	1	0
																					2003	0	1
																					2003	1	0
																					2011	1	0
																					2014	1	0
																					2017	1	0
																					2019	1	0
																					2020	0	1
																					1998	0	1
																					1999	0	1
																					2000	0	1
																					2001	0	1
																					2002	0	1
																					2003	0	1
																					2004	0	1
																					2005	0	1
																					2006	0	1
																					2007	0	1
																					2008	0	1
																					2009	0	1
																					2012	0	1
																					2013	0	1
																					2014	0	1
																					2015	0	1
																					2016	0	1
																					2017	0	1
																					2018	0	1
																					2019	0	1
																					2020	0	1
																					2021	0	1
																					2022	0	1
																					2023	0	1
																					2024	0	1
																					2008	1	0
																					2009	1	0
																					2010	1	0
																					2011	1	0
																					2012	1	0
																					2013	1	0
																					2014	1	0
																					2015	0	1
																					2016	1	0
																					2017	0	1
																					2018	1	0
																					2019	1	0
																					2020	1	0
																					2021	0	1
																					2022	0	1
																					2023	1	0
																					2024	1	0
																					2025	1	0
																					2011	0	1
																					2016	0	1
																					2018	0	1
																					2019	0	1
																					2020	0	1
																					2021	1	0
																					2015	1	0
																					2016	1	0
																					2017	0	1
																					2018	1	0
																					2019	1	0
																					2020	1	0
																					2021	1	0
																					2006	0	1
																					2008	0	1
																					2010	0	1
																					2012	0	1
																					2014	0	1
																					2016	0	1
																					2019	0	1
																					2020	0	1
																					2021	0	1
																					2022	0	1
																					2023	0	1
																					2023	0	1
																					2024	0	1
																					2017	0	1
																					2019	0	1
																					2021	0	1
																					2023	0	1
																					2015	1	0
																					2016	1	0
																					2017	0	1
																					2018	1	0
																					2019	0	1
																					2020	1	0
																					2020	1	0
																					2022	1	0
																					2023	0	1
																					2024	1	0
																					2024	1	0
																					2024	1	0
																					2024	1	0
																					2018	0	1
																					2018	1	0
																					2018	0	1
																					2014	1	0
																					2014	1	0
																					2014	1	0
																					2014	1	0
																					2010	1	0
																					2010	0	1
																					2010	0	1
																					2006	1	0
																					2006	1	0
																					2006	0	1
